# Supplementary material for: Gene network analysis for identification of microRNA biomarkers for asthma
Source: Respir Res. 2022 Dec 26;23:378. doi: 10.1186/s12931-022-02304-2 (PMC9793650; doi:10.1186/s12931-022-02304-2)
Supplement: Supplementary file 2 — Additional file 2: Table S1. Expression pairing between dysregulated microRNAs and mRNA targets. [file 12931_2022_2304_MOESM2_ESM.xls]

## Sheet: Sheet0
Table S1. Expression pairing between dysregulated microRNAs and mRNA targets. Data are expressed as Log2 Fold Change (log2 FC) of significantly disturbed microRNAs and corresponding mRNA targets (FDR p-value<0.05) between HDM and saline exposed mice, n= 14-16 per group, FDR = False Discovery Rate.
MicroRNA			Target Gene
ID	Log2 FC	FDR	ID	Symbol	Log2 FC	FDR	Gene Name
mmu-miR-135b-3p	4.207	0	Tubb6	TUBB6	0.959	6.28e-26	tubulin beta 6 class V
mmu-miR-135b-3p	4.207	0	Runx3	RUNX3	0.814	9.25e-08	RUNX family transcription factor 3
mmu-miR-135b-3p	4.207	0	Rhoc	RHOC	0.675	4.36e-19	ras homolog family member C
mmu-miR-135b-3p	4.207	0	Ptger4	PTGER4	1.093	1.75e-26	prostaglandin E receptor 4
mmu-miR-135b-3p	4.207	0	Prkci	PRKCI	-0.798	1.21e-20	protein kinase C iota
mmu-miR-135b-3p	4.207	0	Ppp3r2	PPP3R2	0.876	0.000285	protein phosphatase 3 regulatory subunit B, beta
mmu-miR-135b-3p	4.207	0	Pik3c2a	PIK3C2A	-0.617	8.88e-16	phosphatidylinositol-4-phosphate 3-kinase catalytic subunit type 2 alpha
mmu-miR-135b-3p	4.207	0	Myl9	MYL9	0.676	8.75e-10	myosin light chain 9
mmu-miR-135b-3p	4.207	0	Itga11	ITGA11	-1.12	3.38e-06	integrin subunit alpha 11
mmu-miR-135b-3p	4.207	0	Irf4	IRF4	2.707	1.28e-77	interferon regulatory factor 4
mmu-miR-135b-3p	4.207	0	Il2ra	IL2RA	0.934	8.07e-09	interleukin 2 receptor subunit alpha
mmu-miR-135b-3p	4.207	0	Il17rb	IL17RB	0.67	0.000606	interleukin 17 receptor B
mmu-miR-135b-3p	4.207	0	Il13	IL13	6.842	2.06e-40	interleukin 13
mmu-miR-135b-3p	4.207	0	Icos	ICOS	1.108	1.59e-09	inducible T cell costimulator
mmu-miR-135b-3p	4.207	0	H2-Aa	HLA-DQA1	1.383	6.01e-50	major histocompatibility complex, class II, DQ alpha 1
mmu-miR-135b-3p	4.207	0	Camk2b	CAMK2B	-1.497	2.45e-12	calcium/calmodulin dependent protein kinase II beta
mmu-miR-135b-5p	4.006	0	Vegfd	VEGFD	-1.188	1.25e-31	vascular endothelial growth factor D
mmu-miR-135b-5p	4.006	0	Syk	SYK	0.594	9.62e-09	spleen associated tyrosine kinase
mmu-miR-135b-5p	4.006	0	Rora	RORA	-0.811	1.14e-20	RAR related orphan receptor A
mmu-miR-135b-5p	4.006	0	Ppp3r2	PPP3R2	0.876	0.000285	protein phosphatase 3 regulatory subunit B, beta
mmu-miR-135b-5p	4.006	0	Nodal	NODAL	1.294	5.13e-06	nodal growth differentiation factor
mmu-miR-135b-5p	4.006	0	Myc	MYC	1.052	4.2e-32	MYC proto-oncogene, bHLH transcription factor
mmu-miR-135b-5p	4.006	0	Mapk10	MAPK10	-3.256	3.18e-19	mitogen-activated protein kinase 10
mmu-miR-135b-5p	4.006	0	Itga2	ITGA2	-0.628	4.5e-11	integrin subunit alpha 2
mmu-miR-135b-5p	4.006	0	Inhba	INHBA	2.051	7.47e-20	inhibin subunit beta A
mmu-miR-135b-5p	4.006	0	Il7r	IL7R	0.83	1.45e-09	interleukin 7 receptor
mmu-miR-135b-5p	4.006	0	Ghr	GHR	-0.811	2.02e-23	growth hormone receptor
mmu-miR-135b-5p	4.006	0	Gata3	GATA3	0.738	6.19e-09	GATA binding protein 3
mmu-miR-135b-5p	4.006	0	Cd40	CD40	0.812	2.91e-20	CD40 molecule
mmu-miR-147-3p	3.961	0	Runx3	RUNX3	0.814	9.25e-08	RUNX family transcription factor 3
mmu-miR-147-3p	3.961	0	Rps15a	RPS15A	0.804	6.56e-16	ribosomal protein S15a
mmu-miR-147-3p	3.961	0	Myl9	MYL9	0.676	8.75e-10	myosin light chain 9
mmu-miR-147-3p	3.961	0	Lta	LTA	1.372	5.81e-08	lymphotoxin alpha
mmu-miR-147-3p	3.961	0	Btk	BTK	1.294	5.07e-23	Bruton tyrosine kinase
mmu-miR-147-5p	3.222	0	Vegfa	VEGFA	-1.099	1.21e-32	vascular endothelial growth factor A
mmu-miR-147-5p	3.222	0	Tuba1c	TUBA1C	1.399	2.23e-48	tubulin alpha 1c
mmu-miR-147-5p	3.222	0	Tgfbr3	TGFBR3	-0.941	6.41e-25	transforming growth factor beta receptor 3
mmu-miR-147-5p	3.222	0	Rora	RORA	-0.811	1.14e-20	RAR related orphan receptor A
mmu-miR-147-5p	3.222	0	Rap2b	RAP2B	0.594	2.03e-12	RAP2B, member of RAS oncogene family
mmu-miR-147-5p	3.222	0	Plcb4	PLCB4	-0.755	4.89e-15	phospholipase C beta 4
mmu-miR-147-5p	3.222	0	Mprip	MPRIP	-0.676	8.39e-15	myosin phosphatase Rho interacting protein
mmu-miR-147-5p	3.222	0	Il23r	IL23R	-1.767	1.05e-07	interleukin 23 receptor
mmu-miR-147-5p	3.222	0	Il13ra2	IL13RA2	8.169	7.85e-52	interleukin 13 receptor subunit alpha 2
mmu-miR-147-5p	3.222	0	Il10	IL10	3.443	1.2e-24	interleukin 10
mmu-miR-147-5p	3.222	0	H2-Ob	HLA-DOB	0.723	0.000412	major histocompatibility complex, class II, DO beta
mmu-miR-147-5p	3.222	0	Ccr8	CCR8	1.357	2.17e-08	C-C motif chemokine receptor 8
mmu-miR-147-5p	3.222	0	Agtr1a	AGTR1	-0.844	2.32e-09	angiotensin II receptor type 1
mmu-miR-215-3p	2.956	3.75e-06	Ptger4	PTGER4	1.093	1.75e-26	prostaglandin E receptor 4
mmu-miR-215-3p	2.956	3.75e-06	Nme1	NME1	1.502	1.92e-30	NME/NM23 nucleoside diphosphate kinase 1
mmu-miR-215-3p	2.956	3.75e-06	H2-Aa	HLA-DQA1	1.383	6.01e-50	major histocompatibility complex, class II, DQ alpha 1
mmu-miR-215-5p	2.809	0	Spi1	SPI1	1.135	3.33e-35	Spi-1 proto-oncogene
mmu-miR-215-5p	2.809	0	Rps6ka6	RPS6KA6	-0.999	1.52e-10	ribosomal protein S6 kinase A6
mmu-miR-215-5p	2.809	0	Pim1	PIM1	2.058	5.93e-65	Pim-1 proto-oncogene, serine/threonine kinase
mmu-miR-215-5p	2.809	0	Nkx2-5	NKX2-5	-2.252	5.24e-05	NK2 homeobox 5
mmu-miR-215-5p	2.809	0	Il21r	IL21R	1.564	1.89e-16	interleukin 21 receptor
mmu-miR-215-5p	2.809	0	H2-Ob	HLA-DOB	0.723	0.000412	major histocompatibility complex, class II, DO beta
mmu-miR-215-5p	2.809	0	F2rl2	F2RL2	0.691	0.000227	coagulation factor II thrombin receptor like 2
mmu-miR-215-5p	2.809	0	Cd80	CD80	1.466	3.54e-13	CD80 molecule
mmu-miR-215-5p	2.809	0	Ccr5	CCR5	2.438	2.2e-100	C-C motif chemokine receptor 5
mmu-miR-292b-5p	2.25	6.32e-05	Cd3g	CD3G	0.645	5.56e-07	CD3g molecule
mmu-miR-155-5p	2.217	0	Spi1	SPI1	1.135	3.33e-35	Spi-1 proto-oncogene
mmu-miR-155-5p	2.217	0	Socs1	SOCS1	2.639	8.21e-63	suppressor of cytokine signaling 1
mmu-miR-155-5p	2.217	0	S1pr1	S1PR1	-0.625	2.47e-07	sphingosine-1-phosphate receptor 1
mmu-miR-155-5p	2.217	0	Prkd1	PRKD1	-0.667	1.21e-15	protein kinase D1
mmu-miR-155-5p	2.217	0	Prkci	PRKCI	-0.798	1.21e-20	protein kinase C iota
mmu-miR-155-5p	2.217	0	Mapk10	MAPK10	-3.256	3.18e-19	mitogen-activated protein kinase 10
mmu-miR-155-5p	2.217	0	Arpc3	ARPC3	0.679	2.31e-15	actin related protein 2/3 complex subunit 3
mmu-miR-155-5p	2.217	0	Agtr1a	AGTR1	-0.844	2.32e-09	angiotensin II receptor type 1
mmu-miR-296-3p	2.168	0	Smurf2	SMURF2	-0.967	2.04e-22	SMAD specific E3 ubiquitin protein ligase 2
mmu-miR-296-3p	2.168	0	Ppp3r2	PPP3R2	0.876	0.000285	protein phosphatase 3 regulatory subunit B, beta
mmu-miR-296-3p	2.168	0	H2-Eb1	HLA-DRB5	1.544	8.89e-59	major histocompatibility complex, class II, DR beta 5
mmu-miR-296-3p	2.168	0	H2-Oa	HLA-DOA	1.367	4.73e-10	major histocompatibility complex, class II, DO alpha
mmu-miR-296-3p	2.168	0	Ccr3	CCR3	3.542	1.1e-84	C-C motif chemokine receptor 3
mmu-miR-3473b	2.109	9.89e-11	Tnfrsf13c	TNFRSF13C	1.825	5.5e-19	TNF receptor superfamily member 13C
mmu-miR-3473b	2.109	9.89e-11	Runx3	RUNX3	0.814	9.25e-08	RUNX family transcription factor 3
mmu-miR-3473b	2.109	9.89e-11	Prr5l	PRR5L	-0.682	9.41e-14	proline rich 5 like
mmu-miR-3473b	2.109	9.89e-11	Ppp3r2	PPP3R2	0.876	0.000285	protein phosphatase 3 regulatory subunit B, beta
mmu-miR-3473b	2.109	9.89e-11	Ppp2r2c	PPP2R2C	-1.26	2.26e-07	protein phosphatase 2 regulatory subunit Bgamma
mmu-miR-3473b	2.109	9.89e-11	Pgf	PGF	1.209	4.49e-27	placental growth factor
mmu-miR-3473b	2.109	9.89e-11	Pdgfc	PDGFC	1.747	2.77e-39	platelet derived growth factor C
mmu-miR-3473b	2.109	9.89e-11	Nfkbib	NFKBIB	0.633	2.26e-11	NFKB inhibitor beta
mmu-miR-3473b	2.109	9.89e-11	Inpp5j	INPP5J	2.089	1.18e-21	inositol polyphosphate-5-phosphatase J
mmu-miR-3473b	2.109	9.89e-11	Il7r	IL7R	0.83	1.45e-09	interleukin 7 receptor
mmu-miR-3473b	2.109	9.89e-11	Il27ra	IL27RA	0.64	8.89e-07	interleukin 27 receptor subunit alpha
mmu-miR-3473b	2.109	9.89e-11	Il10	IL10	3.443	1.2e-24	interleukin 10
mmu-miR-3473b	2.109	9.89e-11	ENSMUSG00000036322	HLA-DRA	1.272	1.51e-41	major histocompatibility complex, class II, DR alpha
mmu-miR-3473b	2.109	9.89e-11	H2-Ob	HLA-DOB	0.723	0.000412	major histocompatibility complex, class II, DO beta
mmu-miR-3473b	2.109	9.89e-11	Gfi1	GFI1	1.79	4.91e-15	growth factor independent 1 transcriptional repressor
mmu-miR-3473b	2.109	9.89e-11	Foxp3	FOXP3	1.001	6.5e-09	forkhead box P3
mmu-miR-3473b	2.109	9.89e-11	Fcer1g	FCER1G	1.03	9.96e-16	Fc fragment of IgE receptor Ig
mmu-miR-3473b	2.109	9.89e-11	Cd79b	CD79B	1.234	1.69e-12	CD79b molecule
mmu-miR-3473b	2.109	9.89e-11	Ccr4	CCR4	0.995	0.000185	C-C motif chemokine receptor 4
mmu-miR-3473b	2.109	9.89e-11	Akt3	AKT3	-1.104	1.57e-33	AKT serine/threonine kinase 3
mmu-miR-5120	2.051	0.0492	Vdr	VDR	1.401	4.89e-47	vitamin D receptor
mmu-miR-5120	2.051	0.0492	Tubb6	TUBB6	0.959	6.28e-26	tubulin beta 6 class V
mmu-miR-5120	2.051	0.0492	Tgfbr3	TGFBR3	-0.941	6.41e-25	transforming growth factor beta receptor 3
mmu-miR-5120	2.051	0.0492	Tgfb1	TGFB1	0.628	2.18e-16	transforming growth factor beta 1
mmu-miR-5120	2.051	0.0492	Prr5	PRR5	1.261	1.77e-18	proline rich 5
mmu-miR-5120	2.051	0.0492	Prkcb	PRKCB	0.644	1.83e-05	protein kinase C beta
mmu-miR-5120	2.051	0.0492	Pdgfra	PDGFRA	-0.71	4.48e-08	platelet derived growth factor receptor alpha
mmu-miR-5120	2.051	0.0492	Osm	OSM	0.61	0.000491	oncostatin M
mmu-miR-5120	2.051	0.0492	Mapk13	MAPK13	1.595	1.95e-57	mitogen-activated protein kinase 13
mmu-miR-5120	2.051	0.0492	Mapk10	MAPK10	-3.256	3.18e-19	mitogen-activated protein kinase 10
mmu-miR-5120	2.051	0.0492	Il21r	IL21R	1.564	1.89e-16	interleukin 21 receptor
mmu-miR-5120	2.051	0.0492	Il17rd	IL17RD	-0.922	2.96e-18	interleukin 17 receptor D
mmu-miR-5120	2.051	0.0492	Il17a	IL17A	2.656	0.000557	interleukin 17A
mmu-miR-5120	2.051	0.0492	Il12rb2	IL12RB2	-0.972	4.14e-09	interleukin 12 receptor subunit beta 2
mmu-miR-5120	2.051	0.0492	H2-Ob	HLA-DOB	0.723	0.000412	major histocompatibility complex, class II, DO beta
mmu-miR-5120	2.051	0.0492	Foxp3	FOXP3	1.001	6.5e-09	forkhead box P3
mmu-miR-5120	2.051	0.0492	Fau	FAU	0.642	8.13e-05	FAU ubiquitin like and ribosomal protein S30 fusion
mmu-miR-5120	2.051	0.0492	Cxcr1	CXCR1	-1.13	0.000936	C-X-C motif chemokine receptor 1
mmu-miR-5120	2.051	0.0492	Csf2rb2	CSF2RB	1.059	1.03e-14	colony stimulating factor 2 receptor subunit beta
mmu-miR-5120	2.051	0.0492	Btk	BTK	1.294	5.07e-23	Bruton tyrosine kinase
mmu-miR-21a-5p	2.035	0	Sos2	SOS2	-0.696	1.58e-17	SOS Ras/Rho guanine nucleotide exchange factor 2
mmu-miR-21a-5p	2.035	0	Pitx2	PITX2	-3.133	3.18e-09	paired like homeodomain 2
mmu-miR-21a-5p	2.035	0	Mapk10	MAPK10	-3.256	3.18e-19	mitogen-activated protein kinase 10
mmu-miR-21a-5p	2.035	0	Cdkn1a	CDKN1A	0.685	4.5e-05	cyclin dependent kinase inhibitor 1A
mmu-miR-21a-5p	2.035	0	Bmpr2	BMPR2	-0.87	3.5e-13	bone morphogenetic protein receptor type 2
mmu-miR-21a-5p	2.035	0	Acta2	ACTA2	1.126	1.39e-19	actin alpha 2, smooth muscle
mmu-miR-148a-5p	1.995	0	Pik3c2a	PIK3C2A	-0.617	8.88e-16	phosphatidylinositol-4-phosphate 3-kinase catalytic subunit type 2 alpha
mmu-miR-148a-5p	1.995	0	Myc	MYC	1.052	4.2e-32	MYC proto-oncogene, bHLH transcription factor
mmu-miR-148a-5p	1.995	0	Il6	IL6	1.26	3.79e-05	interleukin 6
mmu-miR-148a-5p	1.995	0	Il3ra	IL3RA	0.974	7.54e-21	interleukin 3 receptor subunit alpha
mmu-miR-148a-5p	1.995	0	Il22ra2	IL22RA2	-1.469	2.71e-09	interleukin 22 receptor subunit alpha 2
mmu-miR-6978-5p	1.992	0.0282	Tnfsf4	TNFSF4	2.6	7.63e-12	TNF superfamily member 4
mmu-miR-6978-5p	1.992	0.0282	Tgfbr3	TGFBR3	-0.941	6.41e-25	transforming growth factor beta receptor 3
mmu-miR-6978-5p	1.992	0.0282	Sfn	SFN	1.05	1.68e-11	stratifin
mmu-miR-6978-5p	1.992	0.0282	Rhog	RHOG	0.59	2.3e-14	ras homolog family member G
mmu-miR-6978-5p	1.992	0.0282	Pfn1	PFN1	0.855	1.88e-21	profilin 1
mmu-miR-6978-5p	1.992	0.0282	Nfkb2	NFKB2	0.808	1.09e-21	nuclear factor kappa B subunit 2
mmu-miR-6978-5p	1.992	0.0282	Myl9	MYL9	0.676	8.75e-10	myosin light chain 9
mmu-miR-6978-5p	1.992	0.0282	Mprip	MPRIP	-0.676	8.39e-15	myosin phosphatase Rho interacting protein
mmu-miR-6978-5p	1.992	0.0282	Mapt	MAPT	-0.781	6.98e-11	microtubule associated protein tau
mmu-miR-6978-5p	1.992	0.0282	Itga8	ITGA8	-1.801	1.93e-34	integrin subunit alpha 8
mmu-miR-6978-5p	1.992	0.0282	Itga11	ITGA11	-1.12	3.38e-06	integrin subunit alpha 11
mmu-miR-6978-5p	1.992	0.0282	Il27ra	IL27RA	0.64	8.89e-07	interleukin 27 receptor subunit alpha
mmu-miR-6978-5p	1.992	0.0282	Il18rap	IL18RAP	-0.731	5.2e-07	interleukin 18 receptor accessory protein
mmu-miR-6978-5p	1.992	0.0282	Il13	IL13	6.842	2.06e-40	interleukin 13
mmu-miR-6978-5p	1.992	0.0282	Fcer1g	FCER1G	1.03	9.96e-16	Fc fragment of IgE receptor Ig
mmu-miR-6978-5p	1.992	0.0282	Actr3	ACTR3	0.583	1.99e-11	actin related protein 3
mmu-miR-138-5p	1.982	0	Vegfd	VEGFD	-1.188	1.25e-31	vascular endothelial growth factor D
mmu-miR-138-5p	1.982	0	Tubb6	TUBB6	0.959	6.28e-26	tubulin beta 6 class V
mmu-miR-138-5p	1.982	0	Tnfsf4	TNFSF4	2.6	7.63e-12	TNF superfamily member 4
mmu-miR-138-5p	1.982	0	Sos2	SOS2	-0.696	1.58e-17	SOS Ras/Rho guanine nucleotide exchange factor 2
mmu-miR-138-5p	1.982	0	Rps15a	RPS15A	0.804	6.56e-16	ribosomal protein S15a
mmu-miR-138-5p	1.982	0	Rora	RORA	-0.811	1.14e-20	RAR related orphan receptor A
mmu-miR-138-5p	1.982	0	Rhoc	RHOC	0.675	4.36e-19	ras homolog family member C
mmu-miR-138-5p	1.982	0	Ppp3r2	PPP3R2	0.876	0.000285	protein phosphatase 3 regulatory subunit B, beta
mmu-miR-138-5p	1.982	0	Pdgfd	PDGFD	-0.685	4.83e-11	platelet derived growth factor D
mmu-miR-138-5p	1.982	0	Pdgfc	PDGFC	1.747	2.77e-39	platelet derived growth factor C
mmu-miR-138-5p	1.982	0	Mylk3	MYLK3	-1.888	1.16e-14	myosin light chain kinase 3
mmu-miR-138-5p	1.982	0	Il7r	IL7R	0.83	1.45e-09	interleukin 7 receptor
mmu-miR-138-5p	1.982	0	Fcer1g	FCER1G	1.03	9.96e-16	Fc fragment of IgE receptor Ig
mmu-miR-138-5p	1.982	0	Clip1	CLIP1	-0.648	2.11e-16	CAP-Gly domain containing linker protein 1
mmu-miR-138-5p	1.982	0	Ccr8	CCR8	1.357	2.17e-08	C-C motif chemokine receptor 8
mmu-miR-138-5p	1.982	0	Acvr2b	ACVR2B	-1.312	2.14e-17	activin A receptor type 2B
mmu-miR-298-5p	1.954	0	Vdr	VDR	1.401	4.89e-47	vitamin D receptor
mmu-miR-298-5p	1.954	0	Tubb1	TUBB1	-1.632	3.65e-08	tubulin beta 1 class VI
mmu-miR-298-5p	1.954	0	Tnfrsf4	TNFRSF4	2.147	2.47e-28	TNF receptor superfamily member 4
mmu-miR-298-5p	1.954	0	Rhog	RHOG	0.59	2.3e-14	ras homolog family member G
mmu-miR-298-5p	1.954	0	Prkcd	PRKCD	0.881	2.82e-29	protein kinase C delta
mmu-miR-298-5p	1.954	0	Prg2	PRG2	6.365	7.4e-96	proteoglycan 2, pro eosinophil major basic protein
mmu-miR-298-5p	1.954	0	Ppp2r2c	PPP2R2C	-1.26	2.26e-07	protein phosphatase 2 regulatory subunit Bgamma
mmu-miR-298-5p	1.954	0	Osm	OSM	0.61	0.000491	oncostatin M
mmu-miR-298-5p	1.954	0	Map4k1	MAP4K1	1.34	8.61e-25	mitogen-activated protein kinase kinase kinase kinase 1
mmu-miR-298-5p	1.954	0	Il9r	IL9R	1.259	4.96e-10	interleukin 9 receptor
mmu-miR-298-5p	1.954	0	Il7r	IL7R	0.83	1.45e-09	interleukin 7 receptor
mmu-miR-298-5p	1.954	0	Il12rb2	IL12RB2	-0.972	4.14e-09	interleukin 12 receptor subunit beta 2
mmu-miR-298-5p	1.954	0	Icos	ICOS	1.108	1.59e-09	inducible T cell costimulator
mmu-miR-298-5p	1.954	0	Gata3	GATA3	0.738	6.19e-09	GATA binding protein 3
mmu-miR-298-5p	1.954	0	F2rl2	F2RL2	0.691	0.000227	coagulation factor II thrombin receptor like 2
mmu-miR-298-5p	1.954	0	Cxcr1	CXCR1	-1.13	0.000936	C-X-C motif chemokine receptor 1
mmu-miR-298-5p	1.954	0	Cdkn1a	CDKN1A	0.685	4.5e-05	cyclin dependent kinase inhibitor 1A
mmu-miR-298-5p	1.954	0	Arpc4	ARPC4	0.619	2.58e-18	actin related protein 2/3 complex subunit 4
mmu-miR-298-5p	1.954	0	Agtr1a	AGTR1	-0.844	2.32e-09	angiotensin II receptor type 1
mmu-miR-298-5p	1.954	0	Abl1	ABL1	-0.752	7.18e-21	ABL proto-oncogene 1, non-receptor tyrosine kinase
mmu-miR-511-3p	1.853	0	Tnfsf13b	TNFSF13B	1.552	2.48e-41	TNF superfamily member 13b
mmu-miR-511-3p	1.853	0	Smad9	SMAD9	-1.704	4.24e-39	SMAD family member 9
mmu-miR-511-3p	1.853	0	Ptger4	PTGER4	1.093	1.75e-26	prostaglandin E receptor 4
mmu-miR-511-3p	1.853	0	Prr5l	PRR5L	-0.682	9.41e-14	proline rich 5 like
mmu-miR-511-3p	1.853	0	Mapk13	MAPK13	1.595	1.95e-57	mitogen-activated protein kinase 13
mmu-miR-511-3p	1.853	0	Inhba	INHBA	2.051	7.47e-20	inhibin subunit beta A
mmu-miR-511-3p	1.853	0	Il20rb	IL20RB	0.769	1e-06	interleukin 20 receptor subunit beta
mmu-miR-511-3p	1.853	0	Cxcr6	CXCR6	1.499	8.56e-23	C-X-C motif chemokine receptor 6
mmu-miR-511-3p	1.853	0	Bcl2a1b	BCL2A1	1.744	1.28e-64	BCL2 related protein A1
mmu-miR-511-3p	1.853	0	Arhgap5	ARHGAP5	-1.007	2.12e-27	Rho GTPase activating protein 5
mmu-miR-511-3p	1.853	0	Akt3	AKT3	-1.104	1.57e-33	AKT serine/threonine kinase 3
mmu-miR-511-3p	1.853	0	Agtr1a	AGTR1	-0.844	2.32e-09	angiotensin II receptor type 1
mmu-miR-511-3p	1.853	0	Acvr2b	ACVR2B	-1.312	2.14e-17	activin A receptor type 2B
mmu-miR-7061-5p	1.76	0.00187	Tuba1c	TUBA1C	1.399	2.23e-48	tubulin alpha 1c
mmu-miR-7061-5p	1.76	0.00187	Tgfbr3	TGFBR3	-0.941	6.41e-25	transforming growth factor beta receptor 3
mmu-miR-7061-5p	1.76	0.00187	Ppp2r2b	PPP2R2B	-0.761	9.61e-07	protein phosphatase 2 regulatory subunit Bbeta
mmu-miR-7061-5p	1.76	0.00187	Inhba	INHBA	2.051	7.47e-20	inhibin subunit beta A
mmu-miR-7061-5p	1.76	0.00187	Il33	IL33	2.003	8.67e-87	interleukin 33
mmu-miR-7061-5p	1.76	0.00187	Il10	IL10	3.443	1.2e-24	interleukin 10
mmu-miR-7061-5p	1.76	0.00187	Cd80	CD80	1.466	3.54e-13	CD80 molecule
mmu-miR-7061-5p	1.76	0.00187	Arpc3	ARPC3	0.679	2.31e-15	actin related protein 2/3 complex subunit 3
mmu-miR-146b-5p	1.561	0	Prkce	PRKCE	-0.73	7.29e-14	protein kinase C epsilon
mmu-miR-146b-5p	1.561	0	Pdgfra	PDGFRA	-0.71	4.48e-08	platelet derived growth factor receptor alpha
mmu-miR-146b-5p	1.561	0	Nme1	NME1	1.502	1.92e-30	NME/NM23 nucleoside diphosphate kinase 1
mmu-miR-146b-5p	1.561	0	Il17a	IL17A	2.656	0.000557	interleukin 17A
mmu-miR-146b-5p	1.561	0	Il12rb2	IL12RB2	-0.972	4.14e-09	interleukin 12 receptor subunit beta 2
mmu-miR-146b-5p	1.561	0	Il10	IL10	3.443	1.2e-24	interleukin 10
mmu-miR-146b-5p	1.561	0	H2-Oa	HLA-DOA	1.367	4.73e-10	major histocompatibility complex, class II, DO alpha
mmu-miR-146b-5p	1.561	0	Cd80	CD80	1.466	3.54e-13	CD80 molecule
mmu-miR-146b-5p	1.561	0	Cd40	CD40	0.812	2.91e-20	CD40 molecule
mmu-miR-146b-5p	1.561	0	Ccr3	CCR3	3.542	1.1e-84	C-C motif chemokine receptor 3
mmu-miR-148a-3p	1.528	0	Tubb6	TUBB6	0.959	6.28e-26	tubulin beta 6 class V
mmu-miR-148a-3p	1.528	0	Tubb1	TUBB1	-1.632	3.65e-08	tubulin beta 1 class VI
mmu-miR-148a-3p	1.528	0	Tgfb2	TGFB2	-0.754	5.08e-13	transforming growth factor beta 2
mmu-miR-148a-3p	1.528	0	Sos2	SOS2	-0.696	1.58e-17	SOS Ras/Rho guanine nucleotide exchange factor 2
mmu-miR-148a-3p	1.528	0	S1pr1	S1PR1	-0.625	2.47e-07	sphingosine-1-phosphate receptor 1
mmu-miR-148a-3p	1.528	0	Rictor	RICTOR	-0.591	2.13e-12	RPTOR independent companion of MTOR complex 2
mmu-miR-148a-3p	1.528	0	Ppp2r2c	PPP2R2C	-1.26	2.26e-07	protein phosphatase 2 regulatory subunit Bgamma
mmu-miR-148a-3p	1.528	0	Pik3c2a	PIK3C2A	-0.617	8.88e-16	phosphatidylinositol-4-phosphate 3-kinase catalytic subunit type 2 alpha
mmu-miR-148a-3p	1.528	0	Pdia3	PDIA3	1.031	4.25e-28	protein disulfide isomerase family A member 3
mmu-miR-148a-3p	1.528	0	Mapk10	MAPK10	-3.256	3.18e-19	mitogen-activated protein kinase 10
mmu-miR-148a-3p	1.528	0	Itgb8	ITGB8	0.946	7.72e-09	integrin subunit beta 8
mmu-miR-148a-3p	1.528	0	Itga11	ITGA11	-1.12	3.38e-06	integrin subunit alpha 11
mmu-miR-148a-3p	1.528	0	Il23r	IL23R	-1.767	1.05e-07	interleukin 23 receptor
mmu-miR-148a-3p	1.528	0	Il1rl1	IL1RL1	1.743	9.85e-76	interleukin 1 receptor like 1
mmu-miR-148a-3p	1.528	0	Il17rd	IL17RD	-0.922	2.96e-18	interleukin 17 receptor D
mmu-miR-148a-3p	1.528	0	Hsp90b1	HSP90B1	1.24	8.96e-28	heat shock protein 90 beta family member 1
mmu-miR-148a-3p	1.528	0	Hmox1	HMOX1	1.81	2.35e-39	heme oxygenase 1
mmu-miR-148a-3p	1.528	0	H2-Ab1	HLA-DQB1	1.59	2.48e-62	major histocompatibility complex, class II, DQ beta 1
mmu-miR-148a-3p	1.528	0	H2-K1	HLA-A	1.267	9.59e-39	major histocompatibility complex, class I, A
mmu-miR-148a-3p	1.528	0	Dll4	DLL4	-0.605	7.51e-07	delta like canonical Notch ligand 4
mmu-miR-148a-3p	1.528	0	Cdkn1a	CDKN1A	0.685	4.5e-05	cyclin dependent kinase inhibitor 1A
mmu-miR-139-3p	1.507	1.05e-10	Runx3	RUNX3	0.814	9.25e-08	RUNX family transcription factor 3
mmu-miR-139-3p	1.507	1.05e-10	Rps15a	RPS15A	0.804	6.56e-16	ribosomal protein S15a
mmu-miR-139-3p	1.507	1.05e-10	Rnase2a	RNASE2	11.272	0	ribonuclease A family member 2
mmu-miR-139-3p	1.507	1.05e-10	Rhoh	RHOH	0.947	2.2e-08	ras homolog family member H
mmu-miR-139-3p	1.507	1.05e-10	Rhog	RHOG	0.59	2.3e-14	ras homolog family member G
mmu-miR-139-3p	1.507	1.05e-10	Prkd1	PRKD1	-0.667	1.21e-15	protein kinase D1
mmu-miR-139-3p	1.507	1.05e-10	Pdgfd	PDGFD	-0.685	4.83e-11	platelet derived growth factor D
mmu-miR-139-3p	1.507	1.05e-10	Itga11	ITGA11	-1.12	3.38e-06	integrin subunit alpha 11
mmu-miR-139-3p	1.507	1.05e-10	H2-Ob	HLA-DOB	0.723	0.000412	major histocompatibility complex, class II, DO beta
mmu-miR-139-3p	1.507	1.05e-10	H2-K1	HLA-A	1.267	9.59e-39	major histocompatibility complex, class I, A
mmu-miR-139-3p	1.507	1.05e-10	Cxcr6	CXCR6	1.499	8.56e-23	C-X-C motif chemokine receptor 6
mmu-miR-139-3p	1.507	1.05e-10	Arpc3	ARPC3	0.679	2.31e-15	actin related protein 2/3 complex subunit 3
mmu-miR-665-3p	1.503	1.27e-08	Vdr	VDR	1.401	4.89e-47	vitamin D receptor
mmu-miR-665-3p	1.503	1.27e-08	Ttn	TTN	-3.122	3.04e-38	titin
mmu-miR-665-3p	1.503	1.27e-08	Tnfrsf13c	TNFRSF13C	1.825	5.5e-19	TNF receptor superfamily member 13C
mmu-miR-665-3p	1.503	1.27e-08	Tnfrsf13b	TNFRSF13B	1.34	1.48e-19	TNF receptor superfamily member 13B
mmu-miR-665-3p	1.503	1.27e-08	Socs1	SOCS1	2.639	8.21e-63	suppressor of cytokine signaling 1
mmu-miR-665-3p	1.503	1.27e-08	Runx3	RUNX3	0.814	9.25e-08	RUNX family transcription factor 3
mmu-miR-665-3p	1.503	1.27e-08	Nodal	NODAL	1.294	5.13e-06	nodal growth differentiation factor
mmu-miR-665-3p	1.503	1.27e-08	Mapk13	MAPK13	1.595	1.95e-57	mitogen-activated protein kinase 13
mmu-miR-665-3p	1.503	1.27e-08	Irf4	IRF4	2.707	1.28e-77	interferon regulatory factor 4
mmu-miR-665-3p	1.503	1.27e-08	Inpp5j	INPP5J	2.089	1.18e-21	inositol polyphosphate-5-phosphatase J
mmu-miR-665-3p	1.503	1.27e-08	Il7r	IL7R	0.83	1.45e-09	interleukin 7 receptor
mmu-miR-665-3p	1.503	1.27e-08	Il21r	IL21R	1.564	1.89e-16	interleukin 21 receptor
mmu-miR-665-3p	1.503	1.27e-08	Il18rap	IL18RAP	-0.731	5.2e-07	interleukin 18 receptor accessory protein
mmu-miR-665-3p	1.503	1.27e-08	H2-Oa	HLA-DOA	1.367	4.73e-10	major histocompatibility complex, class II, DO alpha
mmu-miR-665-3p	1.503	1.27e-08	Gfi1	GFI1	1.79	4.91e-15	growth factor independent 1 transcriptional repressor
mmu-miR-665-3p	1.503	1.27e-08	Cdkn1a	CDKN1A	0.685	4.5e-05	cyclin dependent kinase inhibitor 1A
mmu-miR-665-3p	1.503	1.27e-08	Cd3g	CD3G	0.645	5.56e-07	CD3g molecule
mmu-miR-370-3p	1.387	1.31e-05	Tslp	TSLP	-0.583	4.52e-05	thymic stromal lymphopoietin
mmu-miR-370-3p	1.387	1.31e-05	Il20rb	IL20RB	0.769	1e-06	interleukin 20 receptor subunit beta
mmu-miR-370-3p	1.387	1.31e-05	F2rl2	F2RL2	0.691	0.000227	coagulation factor II thrombin receptor like 2
mmu-miR-370-3p	1.387	1.31e-05	Cd40	CD40	0.812	2.91e-20	CD40 molecule
mmu-miR-204-3p	1.261	0.0437	Vegfd	VEGFD	-1.188	1.25e-31	vascular endothelial growth factor D
mmu-miR-204-3p	1.261	0.0437	Vdr	VDR	1.401	4.89e-47	vitamin D receptor
mmu-miR-204-3p	1.261	0.0437	Smad9	SMAD9	-1.704	4.24e-39	SMAD family member 9
mmu-miR-204-3p	1.261	0.0437	Runx3	RUNX3	0.814	9.25e-08	RUNX family transcription factor 3
mmu-miR-204-3p	1.261	0.0437	Rps6ka2	RPS6KA2	-0.759	2.35e-15	ribosomal protein S6 kinase A2
mmu-miR-204-3p	1.261	0.0437	Rps15a	RPS15A	0.804	6.56e-16	ribosomal protein S15a
mmu-miR-204-3p	1.261	0.0437	Rps11	RPS11	0.58	2.55e-08	ribosomal protein S11
mmu-miR-204-3p	1.261	0.0437	Rap2b	RAP2B	0.594	2.03e-12	RAP2B, member of RAS oncogene family
mmu-miR-204-3p	1.261	0.0437	Prkce	PRKCE	-0.73	7.29e-14	protein kinase C epsilon
mmu-miR-204-3p	1.261	0.0437	Prkab2	PRKAB2	-0.876	5e-17	protein kinase AMP-activated non-catalytic subunit beta 2
mmu-miR-204-3p	1.261	0.0437	Prg2	PRG2	6.365	7.4e-96	proteoglycan 2, pro eosinophil major basic protein
mmu-miR-204-3p	1.261	0.0437	Ppp3r2	PPP3R2	0.876	0.000285	protein phosphatase 3 regulatory subunit B, beta
mmu-miR-204-3p	1.261	0.0437	Myl9	MYL9	0.676	8.75e-10	myosin light chain 9
mmu-miR-204-3p	1.261	0.0437	Il2ra	IL2RA	0.934	8.07e-09	interleukin 2 receptor subunit alpha
mmu-miR-204-3p	1.261	0.0437	Il23r	IL23R	-1.767	1.05e-07	interleukin 23 receptor
mmu-miR-204-3p	1.261	0.0437	Il20rb	IL20RB	0.769	1e-06	interleukin 20 receptor subunit beta
mmu-miR-204-3p	1.261	0.0437	Il18rap	IL18RAP	-0.731	5.2e-07	interleukin 18 receptor accessory protein
mmu-miR-204-3p	1.261	0.0437	Il10rb	IL10RB	0.597	2.09e-16	interleukin 10 receptor subunit beta
mmu-miR-204-3p	1.261	0.0437	H2-Ab1	HLA-DQB1	1.59	2.48e-62	major histocompatibility complex, class II, DQ beta 1
mmu-miR-204-3p	1.261	0.0437	H2-Aa	HLA-DQA1	1.383	6.01e-50	major histocompatibility complex, class II, DQ alpha 1
mmu-miR-204-3p	1.261	0.0437	H2-DMb1	HLA-DMB	1.353	9.36e-52	major histocompatibility complex, class II, DM beta
mmu-miR-204-3p	1.261	0.0437	H2-DMa	HLA-DMA	1.003	8.66e-30	major histocompatibility complex, class II, DM alpha
mmu-miR-204-3p	1.261	0.0437	Cd3g	CD3G	0.645	5.56e-07	CD3g molecule
mmu-miR-204-3p	1.261	0.0437	Ccr1	CCR1	1.582	2.75e-32	C-C motif chemokine receptor 1
mmu-miR-362-5p	1.239	0	Tubb1	TUBB1	-1.632	3.65e-08	tubulin beta 1 class VI
mmu-miR-362-5p	1.239	0	Tnfsf13b	TNFSF13B	1.552	2.48e-41	TNF superfamily member 13b
mmu-miR-362-5p	1.239	0	Nme1	NME1	1.502	1.92e-30	NME/NM23 nucleoside diphosphate kinase 1
mmu-miR-362-5p	1.239	0	Il17rd	IL17RD	-0.922	2.96e-18	interleukin 17 receptor D
mmu-miR-362-5p	1.239	0	Ccr4	CCR4	0.995	0.000185	C-C motif chemokine receptor 4
mmu-miR-217-5p	1.204	0.0113	Tubb6	TUBB6	0.959	6.28e-26	tubulin beta 6 class V
mmu-miR-217-5p	1.204	0.0113	Tubb1	TUBB1	-1.632	3.65e-08	tubulin beta 1 class VI
mmu-miR-217-5p	1.204	0.0113	Tnfsf11	TNFSF11	1.485	4.89e-09	TNF superfamily member 11
mmu-miR-217-5p	1.204	0.0113	Smad9	SMAD9	-1.704	4.24e-39	SMAD family member 9
mmu-miR-217-5p	1.204	0.0113	Rps27a	RPS27A	0.662	3.23e-09	ribosomal protein S27a
mmu-miR-217-5p	1.204	0.0113	Il6	IL6	1.26	3.79e-05	interleukin 6
mmu-miR-217-5p	1.204	0.0113	Hmox1	HMOX1	1.81	2.35e-39	heme oxygenase 1
mmu-miR-217-5p	1.204	0.0113	Akt3	AKT3	-1.104	1.57e-33	AKT serine/threonine kinase 3
mmu-miR-18b-5p	1.193	3.58e-07	Tnfsf4	TNFSF4	2.6	7.63e-12	TNF superfamily member 4
mmu-miR-18b-5p	1.193	3.58e-07	Tgfbr3	TGFBR3	-0.941	6.41e-25	transforming growth factor beta receptor 3
mmu-miR-18b-5p	1.193	3.58e-07	Spi1	SPI1	1.135	3.33e-35	Spi-1 proto-oncogene
mmu-miR-18b-5p	1.193	3.58e-07	Rora	RORA	-0.811	1.14e-20	RAR related orphan receptor A
mmu-miR-18b-5p	1.193	3.58e-07	Pik3c2a	PIK3C2A	-0.617	8.88e-16	phosphatidylinositol-4-phosphate 3-kinase catalytic subunit type 2 alpha
mmu-miR-18b-5p	1.193	3.58e-07	Pdgfc	PDGFC	1.747	2.77e-39	platelet derived growth factor C
mmu-miR-18b-5p	1.193	3.58e-07	Itga2	ITGA2	-0.628	4.5e-11	integrin subunit alpha 2
mmu-miR-18b-5p	1.193	3.58e-07	Il9r	IL9R	1.259	4.96e-10	interleukin 9 receptor
mmu-miR-18b-5p	1.193	3.58e-07	Il10rb	IL10RB	0.597	2.09e-16	interleukin 10 receptor subunit beta
mmu-miR-18b-5p	1.193	3.58e-07	Cdkn1a	CDKN1A	0.685	4.5e-05	cyclin dependent kinase inhibitor 1A
mmu-miR-677-5p	1.151	0.0211	Prkch	PRKCH	-0.596	3.51e-11	protein kinase C eta
mmu-miR-677-5p	1.151	0.0211	Prkab2	PRKAB2	-0.876	5e-17	protein kinase AMP-activated non-catalytic subunit beta 2
mmu-miR-677-5p	1.151	0.0211	Itgb8	ITGB8	0.946	7.72e-09	integrin subunit beta 8
mmu-miR-677-5p	1.151	0.0211	Il20rb	IL20RB	0.769	1e-06	interleukin 20 receptor subunit beta
mmu-miR-677-5p	1.151	0.0211	ENSMUSG00000036322	HLA-DRA	1.272	1.51e-41	major histocompatibility complex, class II, DR alpha
mmu-miR-677-5p	1.151	0.0211	Ccr5	CCR5	2.438	2.2e-100	C-C motif chemokine receptor 5
mmu-miR-677-5p	1.151	0.0211	Ccr3	CCR3	3.542	1.1e-84	C-C motif chemokine receptor 3
mmu-miR-677-5p	1.151	0.0211	Akt3	AKT3	-1.104	1.57e-33	AKT serine/threonine kinase 3
mmu-miR-216a-5p	1.129	0.000106	Prkch	PRKCH	-0.596	3.51e-11	protein kinase C eta
mmu-miR-216a-5p	1.129	0.000106	Pak3	PAK3	-0.847	0.00134	p21 (RAC1) activated kinase 3
mmu-miR-216a-5p	1.129	0.000106	Nme1	NME1	1.502	1.92e-30	NME/NM23 nucleoside diphosphate kinase 1
mmu-miR-216a-5p	1.129	0.000106	Il7r	IL7R	0.83	1.45e-09	interleukin 7 receptor
mmu-miR-142a-3p	1.109	3.71e-10	Tnfrsf13c	TNFRSF13C	1.825	5.5e-19	TNF receptor superfamily member 13C
mmu-miR-142a-3p	1.109	3.71e-10	Rictor	RICTOR	-0.591	2.13e-12	RPTOR independent companion of MTOR complex 2
mmu-miR-142a-3p	1.109	3.71e-10	Prkab2	PRKAB2	-0.876	5e-17	protein kinase AMP-activated non-catalytic subunit beta 2
mmu-miR-142a-3p	1.109	3.71e-10	Itgb8	ITGB8	0.946	7.72e-09	integrin subunit beta 8
mmu-miR-142a-3p	1.109	3.71e-10	Itga8	ITGA8	-1.801	1.93e-34	integrin subunit alpha 8
mmu-miR-142a-3p	1.109	3.71e-10	Il7r	IL7R	0.83	1.45e-09	interleukin 7 receptor
mmu-miR-142a-3p	1.109	3.71e-10	Ghr	GHR	-0.811	2.02e-23	growth hormone receptor
mmu-miR-142a-3p	1.109	3.71e-10	Gfi1	GFI1	1.79	4.91e-15	growth factor independent 1 transcriptional repressor
mmu-miR-7a-5p	1.106	0	Vegfd	VEGFD	-1.188	1.25e-31	vascular endothelial growth factor D
mmu-miR-7a-5p	1.106	0	Prkcb	PRKCB	0.644	1.83e-05	protein kinase C beta
mmu-miR-7a-5p	1.106	0	Pim1	PIM1	2.058	5.93e-65	Pim-1 proto-oncogene, serine/threonine kinase
mmu-miR-7a-5p	1.106	0	Lta	LTA	1.372	5.81e-08	lymphotoxin alpha
mmu-miR-7a-5p	1.106	0	H2-Ob	HLA-DOB	0.723	0.000412	major histocompatibility complex, class II, DO beta
mmu-miR-7a-5p	1.106	0	Agtr1a	AGTR1	-0.844	2.32e-09	angiotensin II receptor type 1
mmu-miR-369-3p	1.049	9.66e-08	Ifng	IFNG	0.91	0.00276	interferon gamma
mmu-miR-378c	1.049	0	S1pr1	S1PR1	-0.625	2.47e-07	sphingosine-1-phosphate receptor 1
mmu-miR-378c	1.049	0	Prkch	PRKCH	-0.596	3.51e-11	protein kinase C eta
mmu-miR-378c	1.049	0	Il33	IL33	2.003	8.67e-87	interleukin 33
mmu-miR-378c	1.049	0	Il21r	IL21R	1.564	1.89e-16	interleukin 21 receptor
mmu-miR-378c	1.049	0	Cish	CISH	1.343	1.67e-46	cytokine inducible SH2 containing protein
mmu-miR-501-5p	1.048	1.65e-10	Vav1	VAV1	0.908	1.66e-20	vav guanine nucleotide exchange factor 1
mmu-miR-501-5p	1.048	1.65e-10	Tnfsf11	TNFSF11	1.485	4.89e-09	TNF superfamily member 11
mmu-miR-501-5p	1.048	1.65e-10	Rictor	RICTOR	-0.591	2.13e-12	RPTOR independent companion of MTOR complex 2
mmu-miR-501-5p	1.048	1.65e-10	Nfkb2	NFKB2	0.808	1.09e-21	nuclear factor kappa B subunit 2
mmu-miR-501-5p	1.048	1.65e-10	Nfil3	NFIL3	1.702	1.35e-29	nuclear factor, interleukin 3 regulated
mmu-miR-501-5p	1.048	1.65e-10	Ccr4	CCR4	0.995	0.000185	C-C motif chemokine receptor 4
mmu-miR-501-5p	1.048	1.65e-10	Actr3	ACTR3	0.583	1.99e-11	actin related protein 3
mmu-miR-204-5p	1.011	7.05e-09	Prkab2	PRKAB2	-0.876	5e-17	protein kinase AMP-activated non-catalytic subunit beta 2
mmu-miR-204-5p	1.011	7.05e-09	Pitx2	PITX2	-3.133	3.18e-09	paired like homeodomain 2
mmu-miR-204-5p	1.011	7.05e-09	Mmp9	MMP9	-0.843	4.85e-05	matrix metallopeptidase 9
mmu-miR-204-5p	1.011	7.05e-09	Il7r	IL7R	0.83	1.45e-09	interleukin 7 receptor
mmu-miR-204-5p	1.011	7.05e-09	Il1rl1	IL1RL1	1.743	9.85e-76	interleukin 1 receptor like 1
mmu-miR-204-5p	1.011	7.05e-09	Il12rb2	IL12RB2	-0.972	4.14e-09	interleukin 12 receptor subunit beta 2
mmu-miR-204-5p	1.011	7.05e-09	H2-Eb1	HLA-DRB5	1.544	8.89e-59	major histocompatibility complex, class II, DR beta 5
mmu-miR-204-5p	1.011	7.05e-09	Csf2rb2	CSF2RB	1.059	1.03e-14	colony stimulating factor 2 receptor subunit beta
mmu-miR-204-5p	1.011	7.05e-09	Cd80	CD80	1.466	3.54e-13	CD80 molecule
mmu-miR-204-5p	1.011	7.05e-09	Arpc1b	ARPC1B	0.641	2.09e-14	actin related protein 2/3 complex subunit 1B
mmu-miR-130b-5p	1.003	1.41e-08	Tubb6	TUBB6	0.959	6.28e-26	tubulin beta 6 class V
mmu-miR-130b-5p	1.003	1.41e-08	Ttn	TTN	-3.122	3.04e-38	titin
mmu-miR-130b-5p	1.003	1.41e-08	Tnfrsf13b	TNFRSF13B	1.34	1.48e-19	TNF receptor superfamily member 13B
mmu-miR-130b-5p	1.003	1.41e-08	Prkcb	PRKCB	0.644	1.83e-05	protein kinase C beta
mmu-miR-130b-5p	1.003	1.41e-08	Pitx2	PITX2	-3.133	3.18e-09	paired like homeodomain 2
mmu-miR-130b-5p	1.003	1.41e-08	Pgf	PGF	1.209	4.49e-27	placental growth factor
mmu-miR-130b-5p	1.003	1.41e-08	Il7r	IL7R	0.83	1.45e-09	interleukin 7 receptor
mmu-miR-130b-5p	1.003	1.41e-08	Il5	IL5	4.053	9.77e-22	interleukin 5
mmu-miR-130b-5p	1.003	1.41e-08	Il33	IL33	2.003	8.67e-87	interleukin 33
mmu-miR-130b-5p	1.003	1.41e-08	Actr3	ACTR3	0.583	1.99e-11	actin related protein 3
mmu-miR-671-5p	0.984	2.49e-12	Rps6ka2	RPS6KA2	-0.759	2.35e-15	ribosomal protein S6 kinase A2
mmu-miR-671-5p	0.984	2.49e-12	Prr5l	PRR5L	-0.682	9.41e-14	proline rich 5 like
mmu-miR-671-5p	0.984	2.49e-12	Pak6	PAK6	0.759	9.27e-15	p21 (RAC1) activated kinase 6
mmu-miR-671-5p	0.984	2.49e-12	Mapk10	MAPK10	-3.256	3.18e-19	mitogen-activated protein kinase 10
mmu-miR-671-5p	0.984	2.49e-12	Il33	IL33	2.003	8.67e-87	interleukin 33
mmu-miR-671-5p	0.984	2.49e-12	Il17rb	IL17RB	0.67	0.000606	interleukin 17 receptor B
mmu-miR-671-5p	0.984	2.49e-12	Il17a	IL17A	2.656	0.000557	interleukin 17A
mmu-miR-671-5p	0.984	2.49e-12	Il10	IL10	3.443	1.2e-24	interleukin 10
mmu-miR-671-5p	0.984	2.49e-12	Hmox1	HMOX1	1.81	2.35e-39	heme oxygenase 1
mmu-miR-671-5p	0.984	2.49e-12	H2-Eb1	HLA-DRB5	1.544	8.89e-59	major histocompatibility complex, class II, DR beta 5
mmu-miR-671-5p	0.984	2.49e-12	ENSMUSG00000036322	HLA-DRA	1.272	1.51e-41	major histocompatibility complex, class II, DR alpha
mmu-miR-671-5p	0.984	2.49e-12	Dll4	DLL4	-0.605	7.51e-07	delta like canonical Notch ligand 4
mmu-miR-671-5p	0.984	2.49e-12	Csf2rb2	CSF2RB	1.059	1.03e-14	colony stimulating factor 2 receptor subunit beta
mmu-miR-671-5p	0.984	2.49e-12	Cd79a	CD79A	1.351	4.18e-12	CD79a molecule
mmu-miR-671-5p	0.984	2.49e-12	Bcap31	BCAP31	0.584	1.94e-14	B cell receptor associated protein 31
mmu-miR-3110-5p	0.984	0.0157	Vdr	VDR	1.401	4.89e-47	vitamin D receptor
mmu-miR-3110-5p	0.984	0.0157	Tnfrsf13b	TNFRSF13B	1.34	1.48e-19	TNF receptor superfamily member 13B
mmu-miR-3110-5p	0.984	0.0157	Rps15a	RPS15A	0.804	6.56e-16	ribosomal protein S15a
mmu-miR-3110-5p	0.984	0.0157	Prkci	PRKCI	-0.798	1.21e-20	protein kinase C iota
mmu-miR-3110-5p	0.984	0.0157	Prkab2	PRKAB2	-0.876	5e-17	protein kinase AMP-activated non-catalytic subunit beta 2
mmu-miR-3110-5p	0.984	0.0157	Pmepa1	PMEPA1	1.283	5.63e-47	prostate transmembrane protein, androgen induced 1
mmu-miR-3110-5p	0.984	0.0157	Pik3r5	PIK3R5	1.09	7.98e-29	phosphoinositide-3-kinase regulatory subunit 5
mmu-miR-3110-5p	0.984	0.0157	Nfkbib	NFKBIB	0.633	2.26e-11	NFKB inhibitor beta
mmu-miR-3110-5p	0.984	0.0157	Myl9	MYL9	0.676	8.75e-10	myosin light chain 9
mmu-miR-3110-5p	0.984	0.0157	Il2ra	IL2RA	0.934	8.07e-09	interleukin 2 receptor subunit alpha
mmu-miR-3110-5p	0.984	0.0157	Il22ra2	IL22RA2	-1.469	2.71e-09	interleukin 22 receptor subunit alpha 2
mmu-miR-3110-5p	0.984	0.0157	Il13	IL13	6.842	2.06e-40	interleukin 13
mmu-miR-3110-5p	0.984	0.0157	Gys2	GYS2	-2.989	0.000673	glycogen synthase 2
mmu-miR-3110-5p	0.984	0.0157	Gata3	GATA3	0.738	6.19e-09	GATA binding protein 3
mmu-miR-3110-5p	0.984	0.0157	Cd40	CD40	0.812	2.91e-20	CD40 molecule
mmu-miR-501-3p	0.967	3.27e-05	Ptgdr2	PTGDR2	-0.85	0.00144	prostaglandin D2 receptor 2
mmu-miR-501-3p	0.967	3.27e-05	Ppp2r2c	PPP2R2C	-1.26	2.26e-07	protein phosphatase 2 regulatory subunit Bgamma
mmu-miR-501-3p	0.967	3.27e-05	H2-Aa	HLA-DQA1	1.383	6.01e-50	major histocompatibility complex, class II, DQ alpha 1
mmu-miR-501-3p	0.967	3.27e-05	Ccr1	CCR1	1.582	2.75e-32	C-C motif chemokine receptor 1
mmu-miR-335-3p	0.957	8.04e-12	Ttn	TTN	-3.122	3.04e-38	titin
mmu-miR-335-3p	0.957	8.04e-12	Tnfsf13b	TNFSF13B	1.552	2.48e-41	TNF superfamily member 13b
mmu-miR-340-5p	0.95	4.5e-10	Il4	IL4	2.949	8.2e-21	interleukin 4
mmu-miR-340-5p	0.95	4.5e-10	Il22ra2	IL22RA2	-1.469	2.71e-09	interleukin 22 receptor subunit alpha 2
mmu-miR-205-5p	0.945	0.0027	Vegfa	VEGFA	-1.099	1.21e-32	vascular endothelial growth factor A
mmu-miR-205-5p	0.945	0.0027	Tnfsf4	TNFSF4	2.6	7.63e-12	TNF superfamily member 4
mmu-miR-205-5p	0.945	0.0027	Timd4	TIMD4	0.741	0.00142	T cell immunoglobulin and mucin domain containing 4
mmu-miR-205-5p	0.945	0.0027	Rap2b	RAP2B	0.594	2.03e-12	RAP2B, member of RAS oncogene family
mmu-miR-205-5p	0.945	0.0027	Prkce	PRKCE	-0.73	7.29e-14	protein kinase C epsilon
mmu-miR-205-5p	0.945	0.0027	Lta	LTA	1.372	5.81e-08	lymphotoxin alpha
mmu-miR-205-5p	0.945	0.0027	Gata3	GATA3	0.738	6.19e-09	GATA binding protein 3
mmu-miR-205-5p	0.945	0.0027	Ccr8	CCR8	1.357	2.17e-08	C-C motif chemokine receptor 8
mmu-miR-378a-5p	0.945	0	Rac2	RAC2	0.932	1.88e-16	Rac family small GTPase 2
mmu-miR-378a-5p	0.945	0	Nodal	NODAL	1.294	5.13e-06	nodal growth differentiation factor
mmu-miR-378a-5p	0.945	0	Nfkbib	NFKBIB	0.633	2.26e-11	NFKB inhibitor beta
mmu-miR-378a-5p	0.945	0	Map4k1	MAP4K1	1.34	8.61e-25	mitogen-activated protein kinase kinase kinase kinase 1
mmu-miR-378a-5p	0.945	0	Itgb2	ITGB2	1.178	4.46e-28	integrin subunit beta 2
mmu-miR-378a-5p	0.945	0	Il2ra	IL2RA	0.934	8.07e-09	interleukin 2 receptor subunit alpha
mmu-miR-378a-5p	0.945	0	Cish	CISH	1.343	1.67e-46	cytokine inducible SH2 containing protein
mmu-miR-449a-5p	0.929	7.45e-05	Vegfa	VEGFA	-1.099	1.21e-32	vascular endothelial growth factor A
mmu-miR-449a-5p	0.929	7.45e-05	Tubb1	TUBB1	-1.632	3.65e-08	tubulin beta 1 class VI
mmu-miR-449a-5p	0.929	7.45e-05	Tgfbr3	TGFBR3	-0.941	6.41e-25	transforming growth factor beta receptor 3
mmu-miR-449a-5p	0.929	7.45e-05	Rora	RORA	-0.811	1.14e-20	RAR related orphan receptor A
mmu-miR-449a-5p	0.929	7.45e-05	Rhov	RHOV	1.342	2.23e-09	ras homolog family member V
mmu-miR-449a-5p	0.929	7.45e-05	Prkd1	PRKD1	-0.667	1.21e-15	protein kinase D1
mmu-miR-449a-5p	0.929	7.45e-05	Prkch	PRKCH	-0.596	3.51e-11	protein kinase C eta
mmu-miR-449a-5p	0.929	7.45e-05	Prkce	PRKCE	-0.73	7.29e-14	protein kinase C epsilon
mmu-miR-449a-5p	0.929	7.45e-05	Prkcb	PRKCB	0.644	1.83e-05	protein kinase C beta
mmu-miR-449a-5p	0.929	7.45e-05	Ppp3r2	PPP3R2	0.876	0.000285	protein phosphatase 3 regulatory subunit B, beta
mmu-miR-449a-5p	0.929	7.45e-05	Pgf	PGF	1.209	4.49e-27	placental growth factor
mmu-miR-449a-5p	0.929	7.45e-05	Pdgfra	PDGFRA	-0.71	4.48e-08	platelet derived growth factor receptor alpha
mmu-miR-449a-5p	0.929	7.45e-05	Nkx2-5	NKX2-5	-2.252	5.24e-05	NK2 homeobox 5
mmu-miR-449a-5p	0.929	7.45e-05	Nfkbie	NFKBIE	1.06	1.19e-23	NFKB inhibitor epsilon
mmu-miR-449a-5p	0.929	7.45e-05	Myc	MYC	1.052	4.2e-32	MYC proto-oncogene, bHLH transcription factor
mmu-miR-449a-5p	0.929	7.45e-05	Mapt	MAPT	-0.781	6.98e-11	microtubule associated protein tau
mmu-miR-449a-5p	0.929	7.45e-05	Mapk13	MAPK13	1.595	1.95e-57	mitogen-activated protein kinase 13
mmu-miR-449a-5p	0.929	7.45e-05	Itgb8	ITGB8	0.946	7.72e-09	integrin subunit beta 8
mmu-miR-449a-5p	0.929	7.45e-05	Itga11	ITGA11	-1.12	3.38e-06	integrin subunit alpha 11
mmu-miR-449a-5p	0.929	7.45e-05	Irf4	IRF4	2.707	1.28e-77	interferon regulatory factor 4
mmu-miR-449a-5p	0.929	7.45e-05	Il7r	IL7R	0.83	1.45e-09	interleukin 7 receptor
mmu-miR-449a-5p	0.929	7.45e-05	Il10rb	IL10RB	0.597	2.09e-16	interleukin 10 receptor subunit beta
mmu-miR-449a-5p	0.929	7.45e-05	H2-Aa	HLA-DQA1	1.383	6.01e-50	major histocompatibility complex, class II, DQ alpha 1
mmu-miR-449a-5p	0.929	7.45e-05	Hgf	HGF	-2.256	1.92e-37	hepatocyte growth factor
mmu-miR-449a-5p	0.929	7.45e-05	Gata3	GATA3	0.738	6.19e-09	GATA binding protein 3
mmu-miR-449a-5p	0.929	7.45e-05	Foxp3	FOXP3	1.001	6.5e-09	forkhead box P3
mmu-miR-449a-5p	0.929	7.45e-05	Fcer1g	FCER1G	1.03	9.96e-16	Fc fragment of IgE receptor Ig
mmu-miR-449a-5p	0.929	7.45e-05	F2rl2	F2RL2	0.691	0.000227	coagulation factor II thrombin receptor like 2
mmu-miR-449a-5p	0.929	7.45e-05	Ccr1	CCR1	1.582	2.75e-32	C-C motif chemokine receptor 1
mmu-miR-449a-5p	0.929	7.45e-05	Capn9	CAPN9	6.131	1.44e-60	calpain 9
mmu-miR-449a-5p	0.929	7.45e-05	Agtr1a	AGTR1	-0.844	2.32e-09	angiotensin II receptor type 1
mmu-miR-379-5p	0.918	6.75e-13	Smad9	SMAD9	-1.704	4.24e-39	SMAD family member 9
mmu-miR-379-5p	0.918	6.75e-13	Rps15a	RPS15A	0.804	6.56e-16	ribosomal protein S15a
mmu-miR-379-5p	0.918	6.75e-13	Pdgfra	PDGFRA	-0.71	4.48e-08	platelet derived growth factor receptor alpha
mmu-miR-379-5p	0.918	6.75e-13	Il1r2	IL1R2	1.484	2.31e-10	interleukin 1 receptor type 2
mmu-miR-379-5p	0.918	6.75e-13	Il18rap	IL18RAP	-0.731	5.2e-07	interleukin 18 receptor accessory protein
mmu-miR-379-5p	0.918	6.75e-13	Icos	ICOS	1.108	1.59e-09	inducible T cell costimulator
mmu-miR-379-5p	0.918	6.75e-13	Cd86	CD86	0.662	1.04e-09	CD86 molecule
mmu-miR-409-5p	0.911	2.73e-05	Syk	SYK	0.594	9.62e-09	spleen associated tyrosine kinase
mmu-miR-409-5p	0.911	2.73e-05	Prg2	PRG2	6.365	7.4e-96	proteoglycan 2, pro eosinophil major basic protein
mmu-miR-409-5p	0.911	2.73e-05	Il17a	IL17A	2.656	0.000557	interleukin 17A
mmu-miR-409-5p	0.911	2.73e-05	H2-DMb1	HLA-DMB	1.353	9.36e-52	major histocompatibility complex, class II, DM beta
mmu-miR-409-5p	0.911	2.73e-05	Cd79a	CD79A	1.351	4.18e-12	CD79a molecule
mmu-miR-342-5p	0.89	9.09e-11	Tnfsf4	TNFSF4	2.6	7.63e-12	TNF superfamily member 4
mmu-miR-342-5p	0.89	9.09e-11	Tnfrsf13c	TNFRSF13C	1.825	5.5e-19	TNF receptor superfamily member 13C
mmu-miR-342-5p	0.89	9.09e-11	Rhoh	RHOH	0.947	2.2e-08	ras homolog family member H
mmu-miR-342-5p	0.89	9.09e-11	Rhog	RHOG	0.59	2.3e-14	ras homolog family member G
mmu-miR-342-5p	0.89	9.09e-11	Rap2b	RAP2B	0.594	2.03e-12	RAP2B, member of RAS oncogene family
mmu-miR-342-5p	0.89	9.09e-11	Rac2	RAC2	0.932	1.88e-16	Rac family small GTPase 2
mmu-miR-342-5p	0.89	9.09e-11	Ptgdr2	PTGDR2	-0.85	0.00144	prostaglandin D2 receptor 2
mmu-miR-342-5p	0.89	9.09e-11	Pfn1	PFN1	0.855	1.88e-21	profilin 1
mmu-miR-342-5p	0.89	9.09e-11	Pak3	PAK3	-0.847	0.00134	p21 (RAC1) activated kinase 3
mmu-miR-342-5p	0.89	9.09e-11	Nfkb2	NFKB2	0.808	1.09e-21	nuclear factor kappa B subunit 2
mmu-miR-342-5p	0.89	9.09e-11	Myl9	MYL9	0.676	8.75e-10	myosin light chain 9
mmu-miR-342-5p	0.89	9.09e-11	Map4k1	MAP4K1	1.34	8.61e-25	mitogen-activated protein kinase kinase kinase kinase 1
mmu-miR-342-5p	0.89	9.09e-11	Itga8	ITGA8	-1.801	1.93e-34	integrin subunit alpha 8
mmu-miR-342-5p	0.89	9.09e-11	Itga2	ITGA2	-0.628	4.5e-11	integrin subunit alpha 2
mmu-miR-342-5p	0.89	9.09e-11	Il27ra	IL27RA	0.64	8.89e-07	interleukin 27 receptor subunit alpha
mmu-miR-342-5p	0.89	9.09e-11	Il20rb	IL20RB	0.769	1e-06	interleukin 20 receptor subunit beta
mmu-miR-342-5p	0.89	9.09e-11	Il12rb1	IL12RB1	0.775	5.12e-05	interleukin 12 receptor subunit beta 1
mmu-miR-342-5p	0.89	9.09e-11	H2-Ab1	HLA-DQB1	1.59	2.48e-62	major histocompatibility complex, class II, DQ beta 1
mmu-miR-342-5p	0.89	9.09e-11	Foxp3	FOXP3	1.001	6.5e-09	forkhead box P3
mmu-miR-342-5p	0.89	9.09e-11	Epx	EPX	7.02	9.26e-21	eosinophil peroxidase
mmu-miR-342-5p	0.89	9.09e-11	Cdkn1a	CDKN1A	0.685	4.5e-05	cyclin dependent kinase inhibitor 1A
mmu-miR-342-5p	0.89	9.09e-11	Cd79a	CD79A	1.351	4.18e-12	CD79a molecule
mmu-miR-342-5p	0.89	9.09e-11	Cd40	CD40	0.812	2.91e-20	CD40 molecule
mmu-miR-342-5p	0.89	9.09e-11	Bmpr2	BMPR2	-0.87	3.5e-13	bone morphogenetic protein receptor type 2
mmu-miR-3473a	0.89	2.66e-06	Vegfa	VEGFA	-1.099	1.21e-32	vascular endothelial growth factor A
mmu-miR-3473a	0.89	2.66e-06	Vdr	VDR	1.401	4.89e-47	vitamin D receptor
mmu-miR-3473a	0.89	2.66e-06	Rora	RORA	-0.811	1.14e-20	RAR related orphan receptor A
mmu-miR-3473a	0.89	2.66e-06	Rnase2a	RNASE2	11.272	0	ribonuclease A family member 2
mmu-miR-3473a	0.89	2.66e-06	Rictor	RICTOR	-0.591	2.13e-12	RPTOR independent companion of MTOR complex 2
mmu-miR-3473a	0.89	2.66e-06	Ptgdr2	PTGDR2	-0.85	0.00144	prostaglandin D2 receptor 2
mmu-miR-3473a	0.89	2.66e-06	Prkab2	PRKAB2	-0.876	5e-17	protein kinase AMP-activated non-catalytic subunit beta 2
mmu-miR-3473a	0.89	2.66e-06	Prg2	PRG2	6.365	7.4e-96	proteoglycan 2, pro eosinophil major basic protein
mmu-miR-3473a	0.89	2.66e-06	Pim1	PIM1	2.058	5.93e-65	Pim-1 proto-oncogene, serine/threonine kinase
mmu-miR-3473a	0.89	2.66e-06	Pak6	PAK6	0.759	9.27e-15	p21 (RAC1) activated kinase 6
mmu-miR-3473a	0.89	2.66e-06	Pak3	PAK3	-0.847	0.00134	p21 (RAC1) activated kinase 3
mmu-miR-3473a	0.89	2.66e-06	Mapk13	MAPK13	1.595	1.95e-57	mitogen-activated protein kinase 13
mmu-miR-3473a	0.89	2.66e-06	Inpp5j	INPP5J	2.089	1.18e-21	inositol polyphosphate-5-phosphatase J
mmu-miR-3473a	0.89	2.66e-06	Il7r	IL7R	0.83	1.45e-09	interleukin 7 receptor
mmu-miR-3473a	0.89	2.66e-06	Il2ra	IL2RA	0.934	8.07e-09	interleukin 2 receptor subunit alpha
mmu-miR-3473a	0.89	2.66e-06	Bcl2a1b	BCL2A1	1.744	1.28e-64	BCL2 related protein A1
mmu-miR-3473a	0.89	2.66e-06	Bcap31	BCAP31	0.584	1.94e-14	B cell receptor associated protein 31
mmu-miR-3473a	0.89	2.66e-06	Arpc4	ARPC4	0.619	2.58e-18	actin related protein 2/3 complex subunit 4
mmu-miR-378b	0.851	4.33e-05	Tnfsf11	TNFSF11	1.485	4.89e-09	TNF superfamily member 11
mmu-miR-378b	0.851	4.33e-05	Ppp3r2	PPP3R2	0.876	0.000285	protein phosphatase 3 regulatory subunit B, beta
mmu-miR-378b	0.851	4.33e-05	Ppp2r2b	PPP2R2B	-0.761	9.61e-07	protein phosphatase 2 regulatory subunit Bbeta
mmu-miR-378b	0.851	4.33e-05	Hgf	HGF	-2.256	1.92e-37	hepatocyte growth factor
mmu-miR-378b	0.851	4.33e-05	Gys2	GYS2	-2.989	0.000673	glycogen synthase 2
mmu-miR-299a-3p	0.85	1.73e-08	Vegfa	VEGFA	-1.099	1.21e-32	vascular endothelial growth factor A
mmu-miR-299a-3p	0.85	1.73e-08	Prkcb	PRKCB	0.644	1.83e-05	protein kinase C beta
mmu-miR-299a-3p	0.85	1.73e-08	Ppp3r2	PPP3R2	0.876	0.000285	protein phosphatase 3 regulatory subunit B, beta
mmu-miR-299a-3p	0.85	1.73e-08	Il10rb	IL10RB	0.597	2.09e-16	interleukin 10 receptor subunit beta
mmu-miR-299a-3p	0.85	1.73e-08	H2-Oa	HLA-DOA	1.367	4.73e-10	major histocompatibility complex, class II, DO alpha
mmu-miR-299a-3p	0.85	1.73e-08	Agtr1a	AGTR1	-0.844	2.32e-09	angiotensin II receptor type 1
mmu-miR-18a-3p	0.845	2.63e-07	Vegfa	VEGFA	-1.099	1.21e-32	vascular endothelial growth factor A
mmu-miR-18a-3p	0.845	2.63e-07	Vcl	VCL	-0.648	1.12e-12	vinculin
mmu-miR-18a-3p	0.845	2.63e-07	Ptgdr2	PTGDR2	-0.85	0.00144	prostaglandin D2 receptor 2
mmu-miR-18a-3p	0.845	2.63e-07	Pik3r5	PIK3R5	1.09	7.98e-29	phosphoinositide-3-kinase regulatory subunit 5
mmu-miR-18a-3p	0.845	2.63e-07	Pak3	PAK3	-0.847	0.00134	p21 (RAC1) activated kinase 3
mmu-miR-18a-3p	0.845	2.63e-07	Nme1	NME1	1.502	1.92e-30	NME/NM23 nucleoside diphosphate kinase 1
mmu-miR-18a-3p	0.845	2.63e-07	Nkx2-5	NKX2-5	-2.252	5.24e-05	NK2 homeobox 5
mmu-miR-18a-3p	0.845	2.63e-07	Nfkbib	NFKBIB	0.633	2.26e-11	NFKB inhibitor beta
mmu-miR-18a-3p	0.845	2.63e-07	Myl9	MYL9	0.676	8.75e-10	myosin light chain 9
mmu-miR-18a-3p	0.845	2.63e-07	Inhba	INHBA	2.051	7.47e-20	inhibin subunit beta A
mmu-miR-18a-3p	0.845	2.63e-07	Il7r	IL7R	0.83	1.45e-09	interleukin 7 receptor
mmu-miR-18a-3p	0.845	2.63e-07	Il17rd	IL17RD	-0.922	2.96e-18	interleukin 17 receptor D
mmu-miR-18a-3p	0.845	2.63e-07	Il17a	IL17A	2.656	0.000557	interleukin 17A
mmu-miR-18a-3p	0.845	2.63e-07	Il10rb	IL10RB	0.597	2.09e-16	interleukin 10 receptor subunit beta
mmu-miR-18a-3p	0.845	2.63e-07	Cd80	CD80	1.466	3.54e-13	CD80 molecule
mmu-miR-18a-3p	0.845	2.63e-07	Cd79b	CD79B	1.234	1.69e-12	CD79b molecule
mmu-miR-18a-3p	0.845	2.63e-07	Agtr1a	AGTR1	-0.844	2.32e-09	angiotensin II receptor type 1
mmu-miR-9-3p	0.841	0.000129	Tnfsf13b	TNFSF13B	1.552	2.48e-41	TNF superfamily member 13b
mmu-miR-9-3p	0.841	0.000129	Sos2	SOS2	-0.696	1.58e-17	SOS Ras/Rho guanine nucleotide exchange factor 2
mmu-miR-9-3p	0.841	0.000129	Il4	IL4	2.949	8.2e-21	interleukin 4
mmu-miR-9-3p	0.841	0.000129	Batf	BATF	1.181	4.53e-26	basic leucine zipper ATF-like transcription factor
mmu-miR-362-3p	0.836	1.33e-05	Tnfsf11	TNFSF11	1.485	4.89e-09	TNF superfamily member 11
mmu-miR-362-3p	0.836	1.33e-05	Sfn	SFN	1.05	1.68e-11	stratifin
mmu-miR-362-3p	0.836	1.33e-05	Rap2b	RAP2B	0.594	2.03e-12	RAP2B, member of RAS oncogene family
mmu-miR-362-3p	0.836	1.33e-05	Prkci	PRKCI	-0.798	1.21e-20	protein kinase C iota
mmu-miR-362-3p	0.836	1.33e-05	Nfil3	NFIL3	1.702	1.35e-29	nuclear factor, interleukin 3 regulated
mmu-miR-362-3p	0.836	1.33e-05	Mylk3	MYLK3	-1.888	1.16e-14	myosin light chain kinase 3
mmu-miR-362-3p	0.836	1.33e-05	H2-DMa	HLA-DMA	1.003	8.66e-30	major histocompatibility complex, class II, DM alpha
mmu-miR-362-3p	0.836	1.33e-05	Cxcr1	CXCR1	-1.13	0.000936	C-X-C motif chemokine receptor 1
mmu-miR-362-3p	0.836	1.33e-05	Cd79b	CD79B	1.234	1.69e-12	CD79b molecule
mmu-miR-362-3p	0.836	1.33e-05	Cd19	CD19	1.031	6.8e-07	CD19 molecule
mmu-miR-362-3p	0.836	1.33e-05	Camk2b	CAMK2B	-1.497	2.45e-12	calcium/calmodulin dependent protein kinase II beta
mmu-miR-362-3p	0.836	1.33e-05	Btk	BTK	1.294	5.07e-23	Bruton tyrosine kinase
mmu-miR-362-3p	0.836	1.33e-05	Bcap31	BCAP31	0.584	1.94e-14	B cell receptor associated protein 31
mmu-miR-5107-3p	0.792	0.000103	Syk	SYK	0.594	9.62e-09	spleen associated tyrosine kinase
mmu-miR-5107-3p	0.792	0.000103	Pmepa1	PMEPA1	1.283	5.63e-47	prostate transmembrane protein, androgen induced 1
mmu-miR-5107-3p	0.792	0.000103	Mapk13	MAPK13	1.595	1.95e-57	mitogen-activated protein kinase 13
mmu-miR-5107-3p	0.792	0.000103	Itga6	ITGA6	-0.636	3.8e-12	integrin subunit alpha 6
mmu-miR-5107-3p	0.792	0.000103	Itga2	ITGA2	-0.628	4.5e-11	integrin subunit alpha 2
mmu-miR-5107-3p	0.792	0.000103	Il22ra2	IL22RA2	-1.469	2.71e-09	interleukin 22 receptor subunit alpha 2
mmu-miR-1193-3p	0.791	1.38e-06	Tnfsf11	TNFSF11	1.485	4.89e-09	TNF superfamily member 11
mmu-miR-1193-3p	0.791	1.38e-06	Spi1	SPI1	1.135	3.33e-35	Spi-1 proto-oncogene
mmu-miR-1193-3p	0.791	1.38e-06	Pak6	PAK6	0.759	9.27e-15	p21 (RAC1) activated kinase 6
mmu-miR-1193-3p	0.791	1.38e-06	Nodal	NODAL	1.294	5.13e-06	nodal growth differentiation factor
mmu-miR-1193-3p	0.791	1.38e-06	Il9r	IL9R	1.259	4.96e-10	interleukin 9 receptor
mmu-miR-1193-3p	0.791	1.38e-06	Il22ra2	IL22RA2	-1.469	2.71e-09	interleukin 22 receptor subunit alpha 2
mmu-miR-1193-3p	0.791	1.38e-06	Il20rb	IL20RB	0.769	1e-06	interleukin 20 receptor subunit beta
mmu-miR-1193-3p	0.791	1.38e-06	Cd80	CD80	1.466	3.54e-13	CD80 molecule
mmu-miR-1193-3p	0.791	1.38e-06	Actr3	ACTR3	0.583	1.99e-11	actin related protein 3
mmu-miR-212-5p	0.791	3.07e-05	Rhog	RHOG	0.59	2.3e-14	ras homolog family member G
mmu-miR-212-5p	0.791	3.07e-05	Pik3c2b	PIK3C2B	0.927	6.3e-33	phosphatidylinositol-4-phosphate 3-kinase catalytic subunit type 2 beta
mmu-miR-212-5p	0.791	3.07e-05	Pgf	PGF	1.209	4.49e-27	placental growth factor
mmu-miR-212-5p	0.791	3.07e-05	Pak3	PAK3	-0.847	0.00134	p21 (RAC1) activated kinase 3
mmu-miR-212-5p	0.791	3.07e-05	Myl9	MYL9	0.676	8.75e-10	myosin light chain 9
mmu-miR-212-5p	0.791	3.07e-05	Icos	ICOS	1.108	1.59e-09	inducible T cell costimulator
mmu-miR-212-5p	0.791	3.07e-05	H2-Ob	HLA-DOB	0.723	0.000412	major histocompatibility complex, class II, DO beta
mmu-miR-212-5p	0.791	3.07e-05	Cxcr1	CXCR1	-1.13	0.000936	C-X-C motif chemokine receptor 1
mmu-miR-212-5p	0.791	3.07e-05	Ccr4	CCR4	0.995	0.000185	C-C motif chemokine receptor 4
mmu-miR-212-5p	0.791	3.07e-05	Akt3	AKT3	-1.104	1.57e-33	AKT serine/threonine kinase 3
mmu-miR-212-5p	0.791	3.07e-05	Actr3	ACTR3	0.583	1.99e-11	actin related protein 3
mmu-miR-9-5p	0.766	5.18e-07	Pdgfc	PDGFC	1.747	2.77e-39	platelet derived growth factor C
mmu-miR-9-5p	0.766	5.18e-07	Jak3	JAK3	0.891	2.56e-23	Janus kinase 3
mmu-miR-9-5p	0.766	5.18e-07	Itga8	ITGA8	-1.801	1.93e-34	integrin subunit alpha 8
mmu-miR-9-5p	0.766	5.18e-07	Inhba	INHBA	2.051	7.47e-20	inhibin subunit beta A
mmu-miR-9-5p	0.766	5.18e-07	Il33	IL33	2.003	8.67e-87	interleukin 33
mmu-miR-9-5p	0.766	5.18e-07	Actr3	ACTR3	0.583	1.99e-11	actin related protein 3
mmu-miR-376b-3p	0.762	0.000253	Tnfsf13b	TNFSF13B	1.552	2.48e-41	TNF superfamily member 13b
mmu-miR-376b-3p	0.762	0.000253	Prkci	PRKCI	-0.798	1.21e-20	protein kinase C iota
mmu-miR-376b-3p	0.762	0.000253	Nme1	NME1	1.502	1.92e-30	NME/NM23 nucleoside diphosphate kinase 1
mmu-miR-376b-3p	0.762	0.000253	Il22ra2	IL22RA2	-1.469	2.71e-09	interleukin 22 receptor subunit alpha 2
mmu-miR-376b-3p	0.762	0.000253	Cxcr6	CXCR6	1.499	8.56e-23	C-X-C motif chemokine receptor 6
mmu-miR-376b-3p	0.762	0.000253	Akt3	AKT3	-1.104	1.57e-33	AKT serine/threonine kinase 3
mmu-miR-369-5p	0.759	4.05e-07	Tgfbr3	TGFBR3	-0.941	6.41e-25	transforming growth factor beta receptor 3
mmu-miR-369-5p	0.759	4.05e-07	S1pr1	S1PR1	-0.625	2.47e-07	sphingosine-1-phosphate receptor 1
mmu-miR-369-5p	0.759	4.05e-07	Rora	RORA	-0.811	1.14e-20	RAR related orphan receptor A
mmu-miR-376a-5p	0.748	0.0475	Tslp	TSLP	-0.583	4.52e-05	thymic stromal lymphopoietin
mmu-miR-376a-5p	0.748	0.0475	Clip1	CLIP1	-0.648	2.11e-16	CAP-Gly domain containing linker protein 1
mmu-miR-139-5p	0.741	4.93e-11	Vegfd	VEGFD	-1.188	1.25e-31	vascular endothelial growth factor D
mmu-miR-139-5p	0.741	4.93e-11	Smad9	SMAD9	-1.704	4.24e-39	SMAD family member 9
mmu-miR-139-5p	0.741	4.93e-11	Akt3	AKT3	-1.104	1.57e-33	AKT serine/threonine kinase 3
mmu-miR-411-3p	0.74	0.00643	Ppp2r2c	PPP2R2C	-1.26	2.26e-07	protein phosphatase 2 regulatory subunit Bgamma
mmu-miR-411-3p	0.74	0.00643	Il21	IL21	4.411	2.33e-16	interleukin 21
mmu-miR-411-3p	0.74	0.00643	Il10	IL10	3.443	1.2e-24	interleukin 10
mmu-miR-411-3p	0.74	0.00643	Cd86	CD86	0.662	1.04e-09	CD86 molecule
mmu-miR-296-5p	0.731	0.000602	Tgfbr3	TGFBR3	-0.941	6.41e-25	transforming growth factor beta receptor 3
mmu-miR-296-5p	0.731	0.000602	Tgfb1	TGFB1	0.628	2.18e-16	transforming growth factor beta 1
mmu-miR-296-5p	0.731	0.000602	Spi1	SPI1	1.135	3.33e-35	Spi-1 proto-oncogene
mmu-miR-296-5p	0.731	0.000602	Pld3	PLD3	1.197	1.46e-39	phospholipase D family member 3
mmu-miR-296-5p	0.731	0.000602	Pim1	PIM1	2.058	5.93e-65	Pim-1 proto-oncogene, serine/threonine kinase
mmu-miR-296-5p	0.731	0.000602	Pgf	PGF	1.209	4.49e-27	placental growth factor
mmu-miR-296-5p	0.731	0.000602	Mprip	MPRIP	-0.676	8.39e-15	myosin phosphatase Rho interacting protein
mmu-miR-296-5p	0.731	0.000602	Mapk13	MAPK13	1.595	1.95e-57	mitogen-activated protein kinase 13
mmu-miR-296-5p	0.731	0.000602	Irf4	IRF4	2.707	1.28e-77	interferon regulatory factor 4
mmu-miR-296-5p	0.731	0.000602	Il9r	IL9R	1.259	4.96e-10	interleukin 9 receptor
mmu-miR-296-5p	0.731	0.000602	H2-Oa	HLA-DOA	1.367	4.73e-10	major histocompatibility complex, class II, DO alpha
mmu-miR-296-5p	0.731	0.000602	Foxp3	FOXP3	1.001	6.5e-09	forkhead box P3
mmu-miR-296-5p	0.731	0.000602	Dll4	DLL4	-0.605	7.51e-07	delta like canonical Notch ligand 4
mmu-miR-296-5p	0.731	0.000602	Arpc4	ARPC4	0.619	2.58e-18	actin related protein 2/3 complex subunit 4
mmu-miR-574-5p	0.72	0.00272	Ttn	TTN	-3.122	3.04e-38	titin
mmu-miR-574-5p	0.72	0.00272	Ppp3r2	PPP3R2	0.876	0.000285	protein phosphatase 3 regulatory subunit B, beta
mmu-miR-574-5p	0.72	0.00272	Plcg2	PLCG2	0.783	1.18e-12	phospholipase C gamma 2
mmu-miR-574-5p	0.72	0.00272	Pgf	PGF	1.209	4.49e-27	placental growth factor
mmu-miR-574-5p	0.72	0.00272	Pak3	PAK3	-0.847	0.00134	p21 (RAC1) activated kinase 3
mmu-miR-574-5p	0.72	0.00272	Il2ra	IL2RA	0.934	8.07e-09	interleukin 2 receptor subunit alpha
mmu-miR-574-5p	0.72	0.00272	Il22ra2	IL22RA2	-1.469	2.71e-09	interleukin 22 receptor subunit alpha 2
mmu-miR-574-5p	0.72	0.00272	Il10rb	IL10RB	0.597	2.09e-16	interleukin 10 receptor subunit beta
mmu-miR-574-5p	0.72	0.00272	H2-Oa	HLA-DOA	1.367	4.73e-10	major histocompatibility complex, class II, DO alpha
mmu-miR-574-5p	0.72	0.00272	Ccr3	CCR3	3.542	1.1e-84	C-C motif chemokine receptor 3
mmu-miR-574-5p	0.72	0.00272	Capn9	CAPN9	6.131	1.44e-60	calpain 9
mmu-miR-574-5p	0.72	0.00272	Bcap31	BCAP31	0.584	1.94e-14	B cell receptor associated protein 31
mmu-miR-134-5p	0.718	1.87e-09	Pik3c2a	PIK3C2A	-0.617	8.88e-16	phosphatidylinositol-4-phosphate 3-kinase catalytic subunit type 2 alpha
mmu-miR-134-5p	0.718	1.87e-09	Il17rd	IL17RD	-0.922	2.96e-18	interleukin 17 receptor D
mmu-miR-134-5p	0.718	1.87e-09	Agtr1a	AGTR1	-0.844	2.32e-09	angiotensin II receptor type 1
mmu-miR-142a-5p	0.717	0.000417	Tnfsf13b	TNFSF13B	1.552	2.48e-41	TNF superfamily member 13b
mmu-miR-142a-5p	0.717	0.000417	Socs1	SOCS1	2.639	8.21e-63	suppressor of cytokine signaling 1
mmu-miR-142a-5p	0.717	0.000417	S1pr1	S1PR1	-0.625	2.47e-07	sphingosine-1-phosphate receptor 1
mmu-miR-142a-5p	0.717	0.000417	Rhoc	RHOC	0.675	4.36e-19	ras homolog family member C
mmu-miR-223-5p	0.709	6.45e-05	Tubb1	TUBB1	-1.632	3.65e-08	tubulin beta 1 class VI
mmu-miR-223-5p	0.709	6.45e-05	Smad9	SMAD9	-1.704	4.24e-39	SMAD family member 9
mmu-miR-223-5p	0.709	6.45e-05	Pfn1	PFN1	0.855	1.88e-21	profilin 1
mmu-miR-223-5p	0.709	6.45e-05	Il2ra	IL2RA	0.934	8.07e-09	interleukin 2 receptor subunit alpha
mmu-miR-223-5p	0.709	6.45e-05	Il20rb	IL20RB	0.769	1e-06	interleukin 20 receptor subunit beta
mmu-miR-411-5p	0.708	1.01e-08	Rps15a	RPS15A	0.804	6.56e-16	ribosomal protein S15a
mmu-miR-411-5p	0.708	1.01e-08	Prkch	PRKCH	-0.596	3.51e-11	protein kinase C eta
mmu-miR-411-5p	0.708	1.01e-08	Pfn1	PFN1	0.855	1.88e-21	profilin 1
mmu-miR-411-5p	0.708	1.01e-08	Il22ra2	IL22RA2	-1.469	2.71e-09	interleukin 22 receptor subunit alpha 2
mmu-miR-411-5p	0.708	1.01e-08	H2-Ab1	HLA-DQB1	1.59	2.48e-62	major histocompatibility complex, class II, DQ beta 1
mmu-miR-503-5p	0.706	1e-11	Vegfa	VEGFA	-1.099	1.21e-32	vascular endothelial growth factor A
mmu-miR-503-5p	0.706	1e-11	Tnfsf13b	TNFSF13B	1.552	2.48e-41	TNF superfamily member 13b
mmu-miR-503-5p	0.706	1e-11	Smurf2	SMURF2	-0.967	2.04e-22	SMAD specific E3 ubiquitin protein ligase 2
mmu-miR-503-5p	0.706	1e-11	Rictor	RICTOR	-0.591	2.13e-12	RPTOR independent companion of MTOR complex 2
mmu-miR-503-5p	0.706	1e-11	Rhog	RHOG	0.59	2.3e-14	ras homolog family member G
mmu-miR-503-5p	0.706	1e-11	Mprip	MPRIP	-0.676	8.39e-15	myosin phosphatase Rho interacting protein
mmu-miR-503-5p	0.706	1e-11	Il7r	IL7R	0.83	1.45e-09	interleukin 7 receptor
mmu-miR-503-5p	0.706	1e-11	Il2ra	IL2RA	0.934	8.07e-09	interleukin 2 receptor subunit alpha
mmu-miR-503-5p	0.706	1e-11	Il13	IL13	6.842	2.06e-40	interleukin 13
mmu-miR-503-5p	0.706	1e-11	H2-Aa	HLA-DQA1	1.383	6.01e-50	major histocompatibility complex, class II, DQ alpha 1
mmu-miR-503-5p	0.706	1e-11	Ghr	GHR	-0.811	2.02e-23	growth hormone receptor
mmu-miR-503-5p	0.706	1e-11	Cdkn1a	CDKN1A	0.685	4.5e-05	cyclin dependent kinase inhibitor 1A
mmu-miR-503-5p	0.706	1e-11	Akt3	AKT3	-1.104	1.57e-33	AKT serine/threonine kinase 3
mmu-miR-503-5p	0.706	1e-11	Acvr2b	ACVR2B	-1.312	2.14e-17	activin A receptor type 2B
mmu-miR-503-5p	0.706	1e-11	Acvr2a	ACVR2A	-0.606	2.17e-13	activin A receptor type 2A
mmu-miR-378d	0.706	9.87e-10	Rhoh	RHOH	0.947	2.2e-08	ras homolog family member H
mmu-miR-378d	0.706	9.87e-10	Rac2	RAC2	0.932	1.88e-16	Rac family small GTPase 2
mmu-miR-378d	0.706	9.87e-10	Prkab2	PRKAB2	-0.876	5e-17	protein kinase AMP-activated non-catalytic subunit beta 2
mmu-miR-378d	0.706	9.87e-10	Ppp2r2c	PPP2R2C	-1.26	2.26e-07	protein phosphatase 2 regulatory subunit Bgamma
mmu-miR-378d	0.706	9.87e-10	Pak6	PAK6	0.759	9.27e-15	p21 (RAC1) activated kinase 6
mmu-miR-378d	0.706	9.87e-10	Myl9	MYL9	0.676	8.75e-10	myosin light chain 9
mmu-miR-378d	0.706	9.87e-10	Inhba	INHBA	2.051	7.47e-20	inhibin subunit beta A
mmu-miR-378d	0.706	9.87e-10	Il33	IL33	2.003	8.67e-87	interleukin 33
mmu-miR-378d	0.706	9.87e-10	Il23r	IL23R	-1.767	1.05e-07	interleukin 23 receptor
mmu-miR-494-3p	0.692	4.43e-08	Vegfd	VEGFD	-1.188	1.25e-31	vascular endothelial growth factor D
mmu-miR-494-3p	0.692	4.43e-08	Rps13	RPS13	0.657	7.95e-10	ribosomal protein S13
mmu-miR-494-3p	0.692	4.43e-08	Prkci	PRKCI	-0.798	1.21e-20	protein kinase C iota
mmu-miR-494-3p	0.692	4.43e-08	Pitx2	PITX2	-3.133	3.18e-09	paired like homeodomain 2
mmu-miR-494-3p	0.692	4.43e-08	Nfat5	NFAT5	-0.981	1.96e-32	nuclear factor of activated T cells 5
mmu-miR-494-3p	0.692	4.43e-08	Myc	MYC	1.052	4.2e-32	MYC proto-oncogene, bHLH transcription factor
mmu-miR-494-3p	0.692	4.43e-08	Hmox1	HMOX1	1.81	2.35e-39	heme oxygenase 1
mmu-miR-879-5p	0.689	0.0167	Rictor	RICTOR	-0.591	2.13e-12	RPTOR independent companion of MTOR complex 2
mmu-miR-879-5p	0.689	0.0167	Irf4	IRF4	2.707	1.28e-77	interferon regulatory factor 4
mmu-miR-879-5p	0.689	0.0167	Il23r	IL23R	-1.767	1.05e-07	interleukin 23 receptor
mmu-miR-879-5p	0.689	0.0167	Il17a	IL17A	2.656	0.000557	interleukin 17A
mmu-miR-879-5p	0.689	0.0167	Cdkn1a	CDKN1A	0.685	4.5e-05	cyclin dependent kinase inhibitor 1A
mmu-miR-879-5p	0.689	0.0167	Ccr5	CCR5	2.438	2.2e-100	C-C motif chemokine receptor 5
mmu-miR-879-5p	0.689	0.0167	Actr3	ACTR3	0.583	1.99e-11	actin related protein 3
mmu-miR-323-3p	0.661	0.034	Tnfsf13b	TNFSF13B	1.552	2.48e-41	TNF superfamily member 13b
mmu-miR-323-3p	0.661	0.034	Tnfsf11	TNFSF11	1.485	4.89e-09	TNF superfamily member 11
mmu-miR-323-3p	0.661	0.034	Ccl12	CCL2	2.999	1.11e-58	C-C motif chemokine ligand 2
mmu-miR-323-3p	0.661	0.034	Actr3	ACTR3	0.583	1.99e-11	actin related protein 3
mmu-miR-154-5p	0.641	5.32e-07	Sos2	SOS2	-0.696	1.58e-17	SOS Ras/Rho guanine nucleotide exchange factor 2
mmu-miR-154-5p	0.641	5.32e-07	Pdgfd	PDGFD	-0.685	4.83e-11	platelet derived growth factor D
mmu-miR-154-5p	0.641	5.32e-07	Itga6	ITGA6	-0.636	3.8e-12	integrin subunit alpha 6
mmu-miR-540-3p	0.616	0.012	Rhog	RHOG	0.59	2.3e-14	ras homolog family member G
mmu-miR-540-3p	0.616	0.012	Ptgdr2	PTGDR2	-0.85	0.00144	prostaglandin D2 receptor 2
mmu-miR-540-3p	0.616	0.012	Ppp2r2c	PPP2R2C	-1.26	2.26e-07	protein phosphatase 2 regulatory subunit Bgamma
mmu-miR-540-3p	0.616	0.012	Myl9	MYL9	0.676	8.75e-10	myosin light chain 9
mmu-miR-540-3p	0.616	0.012	Mapk10	MAPK10	-3.256	3.18e-19	mitogen-activated protein kinase 10
mmu-miR-540-3p	0.616	0.012	Lta	LTA	1.372	5.81e-08	lymphotoxin alpha
mmu-miR-540-3p	0.616	0.012	Itga7	ITGA7	0.731	2.34e-10	integrin subunit alpha 7
mmu-miR-540-3p	0.616	0.012	Il33	IL33	2.003	8.67e-87	interleukin 33
mmu-miR-540-3p	0.616	0.012	Il18	IL18	-1.857	4.28e-25	interleukin 18
mmu-miR-540-3p	0.616	0.012	Il10	IL10	3.443	1.2e-24	interleukin 10
mmu-miR-3074-5p	0.615	0.0279	Rps15a	RPS15A	0.804	6.56e-16	ribosomal protein S15a
mmu-miR-3074-5p	0.615	0.0279	Rhov	RHOV	1.342	2.23e-09	ras homolog family member V
mmu-miR-3074-5p	0.615	0.0279	Il1rl1	IL1RL1	1.743	9.85e-76	interleukin 1 receptor like 1
mmu-miR-3074-5p	0.615	0.0279	F2rl2	F2RL2	0.691	0.000227	coagulation factor II thrombin receptor like 2
mmu-miR-3074-5p	0.615	0.0279	Cd40	CD40	0.812	2.91e-20	CD40 molecule
mmu-miR-381-3p	0.614	7.24e-06	Pdgfd	PDGFD	-0.685	4.83e-11	platelet derived growth factor D
mmu-miR-381-3p	0.614	7.24e-06	Pdgfc	PDGFC	1.747	2.77e-39	platelet derived growth factor C
mmu-miR-381-3p	0.614	7.24e-06	Il24	IL24	3.707	0.00725	interleukin 24
mmu-miR-381-3p	0.614	7.24e-06	Il13	IL13	6.842	2.06e-40	interleukin 13
mmu-miR-127-5p	0.598	1.49e-05	Rps11	RPS11	0.58	2.55e-08	ribosomal protein S11
mmu-miR-127-5p	0.598	1.49e-05	Il17a	IL17A	2.656	0.000557	interleukin 17A
mmu-miR-187-3p	-0.598	3.27e-09	Pgf	PGF	1.209	4.49e-27	placental growth factor
mmu-miR-187-3p	-0.598	3.27e-09	Il27ra	IL27RA	0.64	8.89e-07	interleukin 27 receptor subunit alpha
mmu-miR-450b-3p	-0.611	2.78e-06	Vcl	VCL	-0.648	1.12e-12	vinculin
mmu-miR-450b-3p	-0.611	2.78e-06	Smad9	SMAD9	-1.704	4.24e-39	SMAD family member 9
mmu-miR-450b-3p	-0.611	2.78e-06	Ptger4	PTGER4	1.093	1.75e-26	prostaglandin E receptor 4
mmu-miR-450b-3p	-0.611	2.78e-06	Prkab2	PRKAB2	-0.876	5e-17	protein kinase AMP-activated non-catalytic subunit beta 2
mmu-miR-450b-3p	-0.611	2.78e-06	Prg2	PRG2	6.365	7.4e-96	proteoglycan 2, pro eosinophil major basic protein
mmu-miR-450b-3p	-0.611	2.78e-06	Ppp3r2	PPP3R2	0.876	0.000285	protein phosphatase 3 regulatory subunit B, beta
mmu-miR-450b-3p	-0.611	2.78e-06	Pmepa1	PMEPA1	1.283	5.63e-47	prostate transmembrane protein, androgen induced 1
mmu-miR-450b-3p	-0.611	2.78e-06	Hsp90b1	HSP90B1	1.24	8.96e-28	heat shock protein 90 beta family member 1
mmu-miR-450b-3p	-0.611	2.78e-06	Ghr	GHR	-0.811	2.02e-23	growth hormone receptor
mmu-miR-450b-3p	-0.611	2.78e-06	Fcer1g	FCER1G	1.03	9.96e-16	Fc fragment of IgE receptor Ig
mmu-miR-450b-3p	-0.611	2.78e-06	Cd79a	CD79A	1.351	4.18e-12	CD79a molecule
mmu-miR-450b-3p	-0.611	2.78e-06	Cd40	CD40	0.812	2.91e-20	CD40 molecule
mmu-miR-6911-3p	-0.614	0.00348	Smad9	SMAD9	-1.704	4.24e-39	SMAD family member 9
mmu-miR-6911-3p	-0.614	0.00348	Ppp2r2b	PPP2R2B	-0.761	9.61e-07	protein phosphatase 2 regulatory subunit Bbeta
mmu-miR-6911-3p	-0.614	0.00348	H2-DMb1	HLA-DMB	1.353	9.36e-52	major histocompatibility complex, class II, DM beta
mmu-miR-6911-3p	-0.614	0.00348	Actr3	ACTR3	0.583	1.99e-11	actin related protein 3
mmu-miR-6964-3p	-0.62	0.0222	Vegfa	VEGFA	-1.099	1.21e-32	vascular endothelial growth factor A
mmu-miR-6964-3p	-0.62	0.0222	Tubb1	TUBB1	-1.632	3.65e-08	tubulin beta 1 class VI
mmu-miR-6964-3p	-0.62	0.0222	Tnfsf13b	TNFSF13B	1.552	2.48e-41	TNF superfamily member 13b
mmu-miR-6964-3p	-0.62	0.0222	Tgfb2	TGFB2	-0.754	5.08e-13	transforming growth factor beta 2
mmu-miR-6964-3p	-0.62	0.0222	Il17rd	IL17RD	-0.922	2.96e-18	interleukin 17 receptor D
mmu-miR-6964-3p	-0.62	0.0222	Icos	ICOS	1.108	1.59e-09	inducible T cell costimulator
mmu-miR-125a-5p	-0.633	4.76e-07	Vdr	VDR	1.401	4.89e-47	vitamin D receptor
mmu-miR-125a-5p	-0.633	4.76e-07	Tnfsf4	TNFSF4	2.6	7.63e-12	TNF superfamily member 4
mmu-miR-125a-5p	-0.633	4.76e-07	Ppp3r2	PPP3R2	0.876	0.000285	protein phosphatase 3 regulatory subunit B, beta
mmu-miR-125a-5p	-0.633	4.76e-07	Pdia3	PDIA3	1.031	4.25e-28	protein disulfide isomerase family A member 3
mmu-miR-125a-5p	-0.633	4.76e-07	Myl9	MYL9	0.676	8.75e-10	myosin light chain 9
mmu-miR-125a-5p	-0.633	4.76e-07	Itga8	ITGA8	-1.801	1.93e-34	integrin subunit alpha 8
mmu-miR-125a-5p	-0.633	4.76e-07	Itga7	ITGA7	0.731	2.34e-10	integrin subunit alpha 7
mmu-miR-125a-5p	-0.633	4.76e-07	Itga1	ITGA1	-0.827	6.18e-15	integrin subunit alpha 1
mmu-miR-125a-5p	-0.633	4.76e-07	Irf4	IRF4	2.707	1.28e-77	interferon regulatory factor 4
mmu-miR-125a-5p	-0.633	4.76e-07	Il13	IL13	6.842	2.06e-40	interleukin 13
mmu-miR-125a-5p	-0.633	4.76e-07	Ifng	IFNG	0.91	0.00276	interferon gamma
mmu-miR-125a-5p	-0.633	4.76e-07	Ccr5	CCR5	2.438	2.2e-100	C-C motif chemokine receptor 5
mmu-miR-193a-5p	-0.637	0.000391	Tnfrsf13c	TNFRSF13C	1.825	5.5e-19	TNF receptor superfamily member 13C
mmu-miR-193a-5p	-0.637	0.000391	Tgfb2	TGFB2	-0.754	5.08e-13	transforming growth factor beta 2
mmu-miR-193a-5p	-0.637	0.000391	Ppp2r2c	PPP2R2C	-1.26	2.26e-07	protein phosphatase 2 regulatory subunit Bgamma
mmu-miR-193a-5p	-0.637	0.000391	Plcg2	PLCG2	0.783	1.18e-12	phospholipase C gamma 2
mmu-miR-193a-5p	-0.637	0.000391	Il10	IL10	3.443	1.2e-24	interleukin 10
mmu-miR-193a-5p	-0.637	0.000391	H2-DMb1	HLA-DMB	1.353	9.36e-52	major histocompatibility complex, class II, DM beta
mmu-miR-193a-5p	-0.637	0.000391	Acvr2a	ACVR2A	-0.606	2.17e-13	activin A receptor type 2A
mmu-miR-12202-3p	-0.643	0.0431	Tslp	TSLP	-0.583	4.52e-05	thymic stromal lymphopoietin
mmu-miR-12202-3p	-0.643	0.0431	Tnfrsf13b	TNFRSF13B	1.34	1.48e-19	TNF receptor superfamily member 13B
mmu-miR-12202-3p	-0.643	0.0431	Prkab2	PRKAB2	-0.876	5e-17	protein kinase AMP-activated non-catalytic subunit beta 2
mmu-miR-12202-3p	-0.643	0.0431	Ppp2r2c	PPP2R2C	-1.26	2.26e-07	protein phosphatase 2 regulatory subunit Bgamma
mmu-miR-12202-3p	-0.643	0.0431	Plce1	PLCE1	-1.229	1.5e-31	phospholipase C epsilon 1
mmu-miR-12202-3p	-0.643	0.0431	Pitx2	PITX2	-3.133	3.18e-09	paired like homeodomain 2
mmu-miR-12202-3p	-0.643	0.0431	Il31ra	IL31RA	3.635	2.91e-23	interleukin 31 receptor A
mmu-miR-12202-3p	-0.643	0.0431	Il24	IL24	3.707	0.00725	interleukin 24
mmu-miR-12202-3p	-0.643	0.0431	Il22ra2	IL22RA2	-1.469	2.71e-09	interleukin 22 receptor subunit alpha 2
mmu-miR-12202-3p	-0.643	0.0431	ENSMUSG00000036322	HLA-DRA	1.272	1.51e-41	major histocompatibility complex, class II, DR alpha
mmu-miR-12202-3p	-0.643	0.0431	Arpc3	ARPC3	0.679	2.31e-15	actin related protein 2/3 complex subunit 3
mmu-miR-24-3p	-0.647	5.01e-15	Ttn	TTN	-3.122	3.04e-38	titin
mmu-miR-24-3p	-0.647	5.01e-15	S1pr1	S1PR1	-0.625	2.47e-07	sphingosine-1-phosphate receptor 1
mmu-miR-24-3p	-0.647	5.01e-15	Ptger4	PTGER4	1.093	1.75e-26	prostaglandin E receptor 4
mmu-miR-24-3p	-0.647	5.01e-15	Prkch	PRKCH	-0.596	3.51e-11	protein kinase C eta
mmu-miR-24-3p	-0.647	5.01e-15	Ppp2r2c	PPP2R2C	-1.26	2.26e-07	protein phosphatase 2 regulatory subunit Bgamma
mmu-miR-24-3p	-0.647	5.01e-15	Plcl2	PLCL2	0.633	1.15e-08	phospholipase C like 2
mmu-miR-24-3p	-0.647	5.01e-15	Pim1	PIM1	2.058	5.93e-65	Pim-1 proto-oncogene, serine/threonine kinase
mmu-miR-24-3p	-0.647	5.01e-15	Pdgfra	PDGFRA	-0.71	4.48e-08	platelet derived growth factor receptor alpha
mmu-miR-24-3p	-0.647	5.01e-15	Nfkbie	NFKBIE	1.06	1.19e-23	NFKB inhibitor epsilon
mmu-miR-24-3p	-0.647	5.01e-15	Nfkbib	NFKBIB	0.633	2.26e-11	NFKB inhibitor beta
mmu-miR-24-3p	-0.647	5.01e-15	Myc	MYC	1.052	4.2e-32	MYC proto-oncogene, bHLH transcription factor
mmu-miR-24-3p	-0.647	5.01e-15	Il7r	IL7R	0.83	1.45e-09	interleukin 7 receptor
mmu-miR-24-3p	-0.647	5.01e-15	Il21r	IL21R	1.564	1.89e-16	interleukin 21 receptor
mmu-miR-24-3p	-0.647	5.01e-15	Il10rb	IL10RB	0.597	2.09e-16	interleukin 10 receptor subunit beta
mmu-miR-24-3p	-0.647	5.01e-15	Ifng	IFNG	0.91	0.00276	interferon gamma
mmu-miR-24-3p	-0.647	5.01e-15	Epx	EPX	7.02	9.26e-21	eosinophil peroxidase
mmu-miR-24-3p	-0.647	5.01e-15	Cxcr1	CXCR1	-1.13	0.000936	C-X-C motif chemokine receptor 1
mmu-miR-24-3p	-0.647	5.01e-15	Cish	CISH	1.343	1.67e-46	cytokine inducible SH2 containing protein
mmu-miR-24-3p	-0.647	5.01e-15	Cd86	CD86	0.662	1.04e-09	CD86 molecule
mmu-miR-24-3p	-0.647	5.01e-15	Ccr4	CCR4	0.995	0.000185	C-C motif chemokine receptor 4
mmu-miR-24-3p	-0.647	5.01e-15	Ccr1	CCR1	1.582	2.75e-32	C-C motif chemokine receptor 1
mmu-miR-24-3p	-0.647	5.01e-15	Camk2b	CAMK2B	-1.497	2.45e-12	calcium/calmodulin dependent protein kinase II beta
mmu-miR-486a-5p	-0.65	0.00355	Tnfsf4	TNFSF4	2.6	7.63e-12	TNF superfamily member 4
mmu-miR-486a-5p	-0.65	0.00355	Pim1	PIM1	2.058	5.93e-65	Pim-1 proto-oncogene, serine/threonine kinase
mmu-miR-486a-5p	-0.65	0.00355	Pdgfc	PDGFC	1.747	2.77e-39	platelet derived growth factor C
mmu-miR-486a-5p	-0.65	0.00355	Nme1	NME1	1.502	1.92e-30	NME/NM23 nucleoside diphosphate kinase 1
mmu-miR-486a-5p	-0.65	0.00355	Irf4	IRF4	2.707	1.28e-77	interferon regulatory factor 4
mmu-miR-486a-5p	-0.65	0.00355	Il23r	IL23R	-1.767	1.05e-07	interleukin 23 receptor
mmu-miR-486a-5p	-0.65	0.00355	Ccr5	CCR5	2.438	2.2e-100	C-C motif chemokine receptor 5
mmu-miR-486a-5p	-0.65	0.00355	Arhgap5	ARHGAP5	-1.007	2.12e-27	Rho GTPase activating protein 5
mmu-miR-328-3p	-0.657	0.00786	Tnfrsf4	TNFRSF4	2.147	2.47e-28	TNF receptor superfamily member 4
mmu-miR-328-3p	-0.657	0.00786	Plce1	PLCE1	-1.229	1.5e-31	phospholipase C epsilon 1
mmu-miR-328-3p	-0.657	0.00786	Pim1	PIM1	2.058	5.93e-65	Pim-1 proto-oncogene, serine/threonine kinase
mmu-miR-328-3p	-0.657	0.00786	Itga7	ITGA7	0.731	2.34e-10	integrin subunit alpha 7
mmu-miR-328-3p	-0.657	0.00786	Inpp5j	INPP5J	2.089	1.18e-21	inositol polyphosphate-5-phosphatase J
mmu-miR-328-3p	-0.657	0.00786	Il5	IL5	4.053	9.77e-22	interleukin 5
mmu-miR-328-3p	-0.657	0.00786	Il20rb	IL20RB	0.769	1e-06	interleukin 20 receptor subunit beta
mmu-miR-328-3p	-0.657	0.00786	Il10rb	IL10RB	0.597	2.09e-16	interleukin 10 receptor subunit beta
mmu-miR-328-3p	-0.657	0.00786	Ifng	IFNG	0.91	0.00276	interferon gamma
mmu-miR-328-3p	-0.657	0.00786	Hmox1	HMOX1	1.81	2.35e-39	heme oxygenase 1
mmu-miR-328-3p	-0.657	0.00786	Foxp3	FOXP3	1.001	6.5e-09	forkhead box P3
mmu-miR-328-3p	-0.657	0.00786	Csf2ra	CSF2RA	1.256	2.57e-45	colony stimulating factor 2 receptor subunit alpha
mmu-miR-328-3p	-0.657	0.00786	Cd79b	CD79B	1.234	1.69e-12	CD79b molecule
mmu-miR-328-3p	-0.657	0.00786	Arpc4	ARPC4	0.619	2.58e-18	actin related protein 2/3 complex subunit 4
mmu-miR-3547-3p	-0.671	0.0254	Vav1	VAV1	0.908	1.66e-20	vav guanine nucleotide exchange factor 1
mmu-miR-3547-3p	-0.671	0.0254	Tnfsf4	TNFSF4	2.6	7.63e-12	TNF superfamily member 4
mmu-miR-3547-3p	-0.671	0.0254	Socs1	SOCS1	2.639	8.21e-63	suppressor of cytokine signaling 1
mmu-miR-3547-3p	-0.671	0.0254	Pak6	PAK6	0.759	9.27e-15	p21 (RAC1) activated kinase 6
mmu-miR-3547-3p	-0.671	0.0254	Osm	OSM	0.61	0.000491	oncostatin M
mmu-miR-3547-3p	-0.671	0.0254	Nfkbie	NFKBIE	1.06	1.19e-23	NFKB inhibitor epsilon
mmu-miR-3547-3p	-0.671	0.0254	Nfkbib	NFKBIB	0.633	2.26e-11	NFKB inhibitor beta
mmu-miR-3547-3p	-0.671	0.0254	Mapk10	MAPK10	-3.256	3.18e-19	mitogen-activated protein kinase 10
mmu-miR-3547-3p	-0.671	0.0254	Il10rb	IL10RB	0.597	2.09e-16	interleukin 10 receptor subunit beta
mmu-miR-3547-3p	-0.671	0.0254	F2rl2	F2RL2	0.691	0.000227	coagulation factor II thrombin receptor like 2
mmu-miR-3547-3p	-0.671	0.0254	Cdkn1a	CDKN1A	0.685	4.5e-05	cyclin dependent kinase inhibitor 1A
mmu-miR-3547-3p	-0.671	0.0254	Cd80	CD80	1.466	3.54e-13	CD80 molecule
mmu-miR-3547-3p	-0.671	0.0254	Ccr8	CCR8	1.357	2.17e-08	C-C motif chemokine receptor 8
mmu-miR-29a-5p	-0.674	4.37e-05	Ttn	TTN	-3.122	3.04e-38	titin
mmu-miR-455-3p	-0.68	6.98e-06	Prkab2	PRKAB2	-0.876	5e-17	protein kinase AMP-activated non-catalytic subunit beta 2
mmu-miR-455-3p	-0.68	6.98e-06	Plcl2	PLCL2	0.633	1.15e-08	phospholipase C like 2
mmu-miR-455-3p	-0.68	6.98e-06	Il9r	IL9R	1.259	4.96e-10	interleukin 9 receptor
mmu-miR-455-3p	-0.68	6.98e-06	Il18rap	IL18RAP	-0.731	5.2e-07	interleukin 18 receptor accessory protein
mmu-miR-455-3p	-0.68	6.98e-06	Il10rb	IL10RB	0.597	2.09e-16	interleukin 10 receptor subunit beta
mmu-miR-455-3p	-0.68	6.98e-06	Fcer1g	FCER1G	1.03	9.96e-16	Fc fragment of IgE receptor Ig
mmu-miR-455-3p	-0.68	6.98e-06	Cd80	CD80	1.466	3.54e-13	CD80 molecule
mmu-miR-455-3p	-0.68	6.98e-06	Agtr1a	AGTR1	-0.844	2.32e-09	angiotensin II receptor type 1
mmu-miR-7083-5p	-0.682	0.0256	Rhoc	RHOC	0.675	4.36e-19	ras homolog family member C
mmu-miR-7083-5p	-0.682	0.0256	Ptgdr2	PTGDR2	-0.85	0.00144	prostaglandin D2 receptor 2
mmu-miR-7083-5p	-0.682	0.0256	Osm	OSM	0.61	0.000491	oncostatin M
mmu-miR-7083-5p	-0.682	0.0256	Nkx2-5	NKX2-5	-2.252	5.24e-05	NK2 homeobox 5
mmu-miR-7083-5p	-0.682	0.0256	Itga7	ITGA7	0.731	2.34e-10	integrin subunit alpha 7
mmu-miR-7083-5p	-0.682	0.0256	Cxcr1	CXCR1	-1.13	0.000936	C-X-C motif chemokine receptor 1
mmu-miR-338-3p	-0.685	4.17e-06	Tnfsf11	TNFSF11	1.485	4.89e-09	TNF superfamily member 11
mmu-miR-338-3p	-0.685	4.17e-06	Ptger4	PTGER4	1.093	1.75e-26	prostaglandin E receptor 4
mmu-miR-338-3p	-0.685	4.17e-06	Mapk13	MAPK13	1.595	1.95e-57	mitogen-activated protein kinase 13
mmu-miR-338-3p	-0.685	4.17e-06	Icos	ICOS	1.108	1.59e-09	inducible T cell costimulator
mmu-miR-338-3p	-0.685	4.17e-06	Arpc1b	ARPC1B	0.641	2.09e-14	actin related protein 2/3 complex subunit 1B
mmu-miR-23a-3p	-0.692	0	Rora	RORA	-0.811	1.14e-20	RAR related orphan receptor A
mmu-miR-23a-3p	-0.692	0	Rap2b	RAP2B	0.594	2.03e-12	RAP2B, member of RAS oncogene family
mmu-miR-23a-3p	-0.692	0	Ptger4	PTGER4	1.093	1.75e-26	prostaglandin E receptor 4
mmu-miR-23a-3p	-0.692	0	Il21r	IL21R	1.564	1.89e-16	interleukin 21 receptor
mmu-miR-23a-3p	-0.692	0	Il18	IL18	-1.857	4.28e-25	interleukin 18
mmu-miR-23a-3p	-0.692	0	Hsp90b1	HSP90B1	1.24	8.96e-28	heat shock protein 90 beta family member 1
mmu-miR-195a-3p	-0.712	1.67e-08	Tslp	TSLP	-0.583	4.52e-05	thymic stromal lymphopoietin
mmu-miR-195a-3p	-0.712	1.67e-08	Rps6ka6	RPS6KA6	-0.999	1.52e-10	ribosomal protein S6 kinase A6
mmu-miR-195a-3p	-0.712	1.67e-08	Rora	RORA	-0.811	1.14e-20	RAR related orphan receptor A
mmu-miR-195a-3p	-0.712	1.67e-08	Itga1	ITGA1	-0.827	6.18e-15	integrin subunit alpha 1
mmu-miR-195a-3p	-0.712	1.67e-08	Ccl20	CCL20	2.876	7.04e-24	C-C motif chemokine ligand 20
mmu-miR-6946-3p	-0.723	0.000213	Tslp	TSLP	-0.583	4.52e-05	thymic stromal lymphopoietin
mmu-miR-6946-3p	-0.723	0.000213	Tnfsf13b	TNFSF13B	1.552	2.48e-41	TNF superfamily member 13b
mmu-miR-6946-3p	-0.723	0.000213	Rps13	RPS13	0.657	7.95e-10	ribosomal protein S13
mmu-miR-6946-3p	-0.723	0.000213	Il3ra	IL3RA	0.974	7.54e-21	interleukin 3 receptor subunit alpha
mmu-miR-6946-3p	-0.723	0.000213	Il22ra2	IL22RA2	-1.469	2.71e-09	interleukin 22 receptor subunit alpha 2
mmu-miR-6946-3p	-0.723	0.000213	Ghr	GHR	-0.811	2.02e-23	growth hormone receptor
mmu-miR-6946-3p	-0.723	0.000213	Csnk2b	CSNK2B	0.606	4.15e-17	casein kinase 2 beta
mmu-miR-32-3p	-0.725	0.000273	Fcer1g	FCER1G	1.03	9.96e-16	Fc fragment of IgE receptor Ig
mmu-miR-7224-3p	-0.728	0.0022	Rps13	RPS13	0.657	7.95e-10	ribosomal protein S13
mmu-miR-7224-3p	-0.728	0.0022	Rictor	RICTOR	-0.591	2.13e-12	RPTOR independent companion of MTOR complex 2
mmu-miR-7224-3p	-0.728	0.0022	Ptgdr2	PTGDR2	-0.85	0.00144	prostaglandin D2 receptor 2
mmu-miR-7224-3p	-0.728	0.0022	Prkci	PRKCI	-0.798	1.21e-20	protein kinase C iota
mmu-miR-7224-3p	-0.728	0.0022	Ppp3r2	PPP3R2	0.876	0.000285	protein phosphatase 3 regulatory subunit B, beta
mmu-miR-7224-3p	-0.728	0.0022	Nodal	NODAL	1.294	5.13e-06	nodal growth differentiation factor
mmu-miR-7224-3p	-0.728	0.0022	Mapk13	MAPK13	1.595	1.95e-57	mitogen-activated protein kinase 13
mmu-miR-7224-3p	-0.728	0.0022	Itga6	ITGA6	-0.636	3.8e-12	integrin subunit alpha 6
mmu-miR-7224-3p	-0.728	0.0022	Irf4	IRF4	2.707	1.28e-77	interferon regulatory factor 4
mmu-miR-7224-3p	-0.728	0.0022	Il13	IL13	6.842	2.06e-40	interleukin 13
mmu-miR-7224-3p	-0.728	0.0022	Cd3g	CD3G	0.645	5.56e-07	CD3g molecule
mmu-miR-7224-3p	-0.728	0.0022	Arpc4	ARPC4	0.619	2.58e-18	actin related protein 2/3 complex subunit 4
mmu-miR-7224-3p	-0.728	0.0022	Acvr2b	ACVR2B	-1.312	2.14e-17	activin A receptor type 2B
mmu-miR-491-5p	-0.731	2.16e-05	Tubb3	TUBB3	1.209	0.00211	tubulin beta 3 class III
mmu-miR-491-5p	-0.731	2.16e-05	Tgfbr3	TGFBR3	-0.941	6.41e-25	transforming growth factor beta receptor 3
mmu-miR-491-5p	-0.731	2.16e-05	Rps15a	RPS15A	0.804	6.56e-16	ribosomal protein S15a
mmu-miR-491-5p	-0.731	2.16e-05	Rps11	RPS11	0.58	2.55e-08	ribosomal protein S11
mmu-miR-491-5p	-0.731	2.16e-05	Rac2	RAC2	0.932	1.88e-16	Rac family small GTPase 2
mmu-miR-491-5p	-0.731	2.16e-05	Prkci	PRKCI	-0.798	1.21e-20	protein kinase C iota
mmu-miR-491-5p	-0.731	2.16e-05	Prg2	PRG2	6.365	7.4e-96	proteoglycan 2, pro eosinophil major basic protein
mmu-miR-491-5p	-0.731	2.16e-05	Ppp3r2	PPP3R2	0.876	0.000285	protein phosphatase 3 regulatory subunit B, beta
mmu-miR-491-5p	-0.731	2.16e-05	Pfn1	PFN1	0.855	1.88e-21	profilin 1
mmu-miR-491-5p	-0.731	2.16e-05	Pdgfra	PDGFRA	-0.71	4.48e-08	platelet derived growth factor receptor alpha
mmu-miR-491-5p	-0.731	2.16e-05	Nfkb2	NFKB2	0.808	1.09e-21	nuclear factor kappa B subunit 2
mmu-miR-491-5p	-0.731	2.16e-05	Myl9	MYL9	0.676	8.75e-10	myosin light chain 9
mmu-miR-491-5p	-0.731	2.16e-05	Mprip	MPRIP	-0.676	8.39e-15	myosin phosphatase Rho interacting protein
mmu-miR-491-5p	-0.731	2.16e-05	Mmp9	MMP9	-0.843	4.85e-05	matrix metallopeptidase 9
mmu-miR-491-5p	-0.731	2.16e-05	Lta	LTA	1.372	5.81e-08	lymphotoxin alpha
mmu-miR-491-5p	-0.731	2.16e-05	Itgax	ITGAX	2.927	9.45e-114	integrin subunit alpha X
mmu-miR-491-5p	-0.731	2.16e-05	Irf4	IRF4	2.707	1.28e-77	interferon regulatory factor 4
mmu-miR-491-5p	-0.731	2.16e-05	Il21r	IL21R	1.564	1.89e-16	interleukin 21 receptor
mmu-miR-491-5p	-0.731	2.16e-05	Il10rb	IL10RB	0.597	2.09e-16	interleukin 10 receptor subunit beta
mmu-miR-491-5p	-0.731	2.16e-05	H2-Ab1	HLA-DQB1	1.59	2.48e-62	major histocompatibility complex, class II, DQ beta 1
mmu-miR-491-5p	-0.731	2.16e-05	H2-DMa	HLA-DMA	1.003	8.66e-30	major histocompatibility complex, class II, DM alpha
mmu-miR-491-5p	-0.731	2.16e-05	Ghr	GHR	-0.811	2.02e-23	growth hormone receptor
mmu-miR-491-5p	-0.731	2.16e-05	Gfi1	GFI1	1.79	4.91e-15	growth factor independent 1 transcriptional repressor
mmu-miR-491-5p	-0.731	2.16e-05	Foxp3	FOXP3	1.001	6.5e-09	forkhead box P3
mmu-miR-491-5p	-0.731	2.16e-05	Epx	EPX	7.02	9.26e-21	eosinophil peroxidase
mmu-miR-491-5p	-0.731	2.16e-05	Cdkn1a	CDKN1A	0.685	4.5e-05	cyclin dependent kinase inhibitor 1A
mmu-miR-491-5p	-0.731	2.16e-05	Cd79b	CD79B	1.234	1.69e-12	CD79b molecule
mmu-miR-491-5p	-0.731	2.16e-05	Camk2b	CAMK2B	-1.497	2.45e-12	calcium/calmodulin dependent protein kinase II beta
mmu-miR-491-5p	-0.731	2.16e-05	Arpc3	ARPC3	0.679	2.31e-15	actin related protein 2/3 complex subunit 3
mmu-miR-151-5p	-0.738	2.19e-10	Vdr	VDR	1.401	4.89e-47	vitamin D receptor
mmu-miR-151-5p	-0.738	2.19e-10	Rps6ka2	RPS6KA2	-0.759	2.35e-15	ribosomal protein S6 kinase A2
mmu-miR-151-5p	-0.738	2.19e-10	Ptgdr2	PTGDR2	-0.85	0.00144	prostaglandin D2 receptor 2
mmu-miR-151-5p	-0.738	2.19e-10	Prkce	PRKCE	-0.73	7.29e-14	protein kinase C epsilon
mmu-miR-151-5p	-0.738	2.19e-10	Pak6	PAK6	0.759	9.27e-15	p21 (RAC1) activated kinase 6
mmu-miR-151-5p	-0.738	2.19e-10	Actr3	ACTR3	0.583	1.99e-11	actin related protein 3
mmu-miR-151-5p	-0.738	2.19e-10	Abl1	ABL1	-0.752	7.18e-21	ABL proto-oncogene 1, non-receptor tyrosine kinase
mmu-miR-145b	-0.741	4.11e-05	Tgfb2	TGFB2	-0.754	5.08e-13	transforming growth factor beta 2
mmu-miR-145b	-0.741	4.11e-05	Rps6ka6	RPS6KA6	-0.999	1.52e-10	ribosomal protein S6 kinase A6
mmu-miR-145b	-0.741	4.11e-05	Ppp3r2	PPP3R2	0.876	0.000285	protein phosphatase 3 regulatory subunit B, beta
mmu-miR-145b	-0.741	4.11e-05	Plcl2	PLCL2	0.633	1.15e-08	phospholipase C like 2
mmu-miR-145b	-0.741	4.11e-05	Plce1	PLCE1	-1.229	1.5e-31	phospholipase C epsilon 1
mmu-miR-145b	-0.741	4.11e-05	Myc	MYC	1.052	4.2e-32	MYC proto-oncogene, bHLH transcription factor
mmu-miR-145b	-0.741	4.11e-05	Itgb8	ITGB8	0.946	7.72e-09	integrin subunit beta 8
mmu-miR-145b	-0.741	4.11e-05	Il33	IL33	2.003	8.67e-87	interleukin 33
mmu-miR-145b	-0.741	4.11e-05	Ifngr2	IFNGR2	1.291	4.52e-60	interferon gamma receptor 2
mmu-miR-145b	-0.741	4.11e-05	Cd80	CD80	1.466	3.54e-13	CD80 molecule
mmu-miR-145b	-0.741	4.11e-05	Cd40	CD40	0.812	2.91e-20	CD40 molecule
mmu-miR-145b	-0.741	4.11e-05	Actr3	ACTR3	0.583	1.99e-11	actin related protein 3
mmu-miR-145b	-0.741	4.11e-05	Actb	ACTB	0.821	2.13e-20	actin beta
mmu-miR-26a-5p	-0.747	0	Rps6ka6	RPS6KA6	-0.999	1.52e-10	ribosomal protein S6 kinase A6
mmu-miR-26a-5p	-0.747	0	Prr5l	PRR5L	-0.682	9.41e-14	proline rich 5 like
mmu-miR-26a-5p	-0.747	0	Prkcd	PRKCD	0.881	2.82e-29	protein kinase C delta
mmu-miR-26a-5p	-0.747	0	Ppp2r2b	PPP2R2B	-0.761	9.61e-07	protein phosphatase 2 regulatory subunit Bbeta
mmu-miR-26a-5p	-0.747	0	Pim1	PIM1	2.058	5.93e-65	Pim-1 proto-oncogene, serine/threonine kinase
mmu-miR-26a-5p	-0.747	0	Ifng	IFNG	0.91	0.00276	interferon gamma
mmu-miR-26a-5p	-0.747	0	Hgf	HGF	-2.256	1.92e-37	hepatocyte growth factor
mmu-miR-26a-5p	-0.747	0	Arpc3	ARPC3	0.679	2.31e-15	actin related protein 2/3 complex subunit 3
mmu-miR-26a-5p	-0.747	0	Actr3	ACTR3	0.583	1.99e-11	actin related protein 3
mmu-miR-34c-3p	-0.799	1.97e-06	Smad9	SMAD9	-1.704	4.24e-39	SMAD family member 9
mmu-miR-34c-3p	-0.799	1.97e-06	Ptger4	PTGER4	1.093	1.75e-26	prostaglandin E receptor 4
mmu-miR-34c-3p	-0.799	1.97e-06	Ifng	IFNG	0.91	0.00276	interferon gamma
mmu-miR-34c-3p	-0.799	1.97e-06	F2rl2	F2RL2	0.691	0.000227	coagulation factor II thrombin receptor like 2
mmu-miR-34c-3p	-0.799	1.97e-06	Cd79a	CD79A	1.351	4.18e-12	CD79a molecule
mmu-miR-3083-5p	-0.831	0.0378	Vegfa	VEGFA	-1.099	1.21e-32	vascular endothelial growth factor A
mmu-miR-3083-5p	-0.831	0.0378	Vdr	VDR	1.401	4.89e-47	vitamin D receptor
mmu-miR-3083-5p	-0.831	0.0378	Tnfrsf13c	TNFRSF13C	1.825	5.5e-19	TNF receptor superfamily member 13C
mmu-miR-3083-5p	-0.831	0.0378	Smad9	SMAD9	-1.704	4.24e-39	SMAD family member 9
mmu-miR-3083-5p	-0.831	0.0378	Runx3	RUNX3	0.814	9.25e-08	RUNX family transcription factor 3
mmu-miR-3083-5p	-0.831	0.0378	Rps15a	RPS15A	0.804	6.56e-16	ribosomal protein S15a
mmu-miR-3083-5p	-0.831	0.0378	Rhoc	RHOC	0.675	4.36e-19	ras homolog family member C
mmu-miR-3083-5p	-0.831	0.0378	Prr5	PRR5	1.261	1.77e-18	proline rich 5
mmu-miR-3083-5p	-0.831	0.0378	Ppp2r2c	PPP2R2C	-1.26	2.26e-07	protein phosphatase 2 regulatory subunit Bgamma
mmu-miR-3083-5p	-0.831	0.0378	Pgf	PGF	1.209	4.49e-27	placental growth factor
mmu-miR-3083-5p	-0.831	0.0378	Nfkbib	NFKBIB	0.633	2.26e-11	NFKB inhibitor beta
mmu-miR-3083-5p	-0.831	0.0378	Mylk3	MYLK3	-1.888	1.16e-14	myosin light chain kinase 3
mmu-miR-3083-5p	-0.831	0.0378	Myl9	MYL9	0.676	8.75e-10	myosin light chain 9
mmu-miR-3083-5p	-0.831	0.0378	Mprip	MPRIP	-0.676	8.39e-15	myosin phosphatase Rho interacting protein
mmu-miR-3083-5p	-0.831	0.0378	Mapt	MAPT	-0.781	6.98e-11	microtubule associated protein tau
mmu-miR-3083-5p	-0.831	0.0378	Lta	LTA	1.372	5.81e-08	lymphotoxin alpha
mmu-miR-3083-5p	-0.831	0.0378	Il27ra	IL27RA	0.64	8.89e-07	interleukin 27 receptor subunit alpha
mmu-miR-3083-5p	-0.831	0.0378	Il18	IL18	-1.857	4.28e-25	interleukin 18
mmu-miR-3083-5p	-0.831	0.0378	Il17rd	IL17RD	-0.922	2.96e-18	interleukin 17 receptor D
mmu-miR-3083-5p	-0.831	0.0378	Il17a	IL17A	2.656	0.000557	interleukin 17A
mmu-miR-3083-5p	-0.831	0.0378	Il10	IL10	3.443	1.2e-24	interleukin 10
mmu-miR-3083-5p	-0.831	0.0378	H2-Oa	HLA-DOA	1.367	4.73e-10	major histocompatibility complex, class II, DO alpha
mmu-miR-3083-5p	-0.831	0.0378	Foxp3	FOXP3	1.001	6.5e-09	forkhead box P3
mmu-miR-3083-5p	-0.831	0.0378	Epx	EPX	7.02	9.26e-21	eosinophil peroxidase
mmu-miR-3083-5p	-0.831	0.0378	Cish	CISH	1.343	1.67e-46	cytokine inducible SH2 containing protein
mmu-miR-3083-5p	-0.831	0.0378	Cdkn1a	CDKN1A	0.685	4.5e-05	cyclin dependent kinase inhibitor 1A
mmu-miR-3083-5p	-0.831	0.0378	Cd79b	CD79B	1.234	1.69e-12	CD79b molecule
mmu-miR-3083-5p	-0.831	0.0378	Ccr4	CCR4	0.995	0.000185	C-C motif chemokine receptor 4
mmu-miR-3083-5p	-0.831	0.0378	Ccr1	CCR1	1.582	2.75e-32	C-C motif chemokine receptor 1
mmu-miR-3083-5p	-0.831	0.0378	Akt3	AKT3	-1.104	1.57e-33	AKT serine/threonine kinase 3
mmu-miR-193b-3p	-0.857	0.00434	Tgfbr3	TGFBR3	-0.941	6.41e-25	transforming growth factor beta receptor 3
mmu-miR-193b-3p	-0.857	0.00434	Tgfb2	TGFB2	-0.754	5.08e-13	transforming growth factor beta 2
mmu-miR-193b-3p	-0.857	0.00434	Sos2	SOS2	-0.696	1.58e-17	SOS Ras/Rho guanine nucleotide exchange factor 2
mmu-miR-193b-3p	-0.857	0.00434	Rhoh	RHOH	0.947	2.2e-08	ras homolog family member H
mmu-miR-193b-3p	-0.857	0.00434	Pak6	PAK6	0.759	9.27e-15	p21 (RAC1) activated kinase 6
mmu-miR-193b-3p	-0.857	0.00434	Pak3	PAK3	-0.847	0.00134	p21 (RAC1) activated kinase 3
mmu-miR-193b-3p	-0.857	0.00434	Osm	OSM	0.61	0.000491	oncostatin M
mmu-miR-193b-3p	-0.857	0.00434	Nme1	NME1	1.502	1.92e-30	NME/NM23 nucleoside diphosphate kinase 1
mmu-miR-193b-3p	-0.857	0.00434	Nfkbie	NFKBIE	1.06	1.19e-23	NFKB inhibitor epsilon
mmu-miR-193b-3p	-0.857	0.00434	Mylk3	MYLK3	-1.888	1.16e-14	myosin light chain kinase 3
mmu-miR-193b-3p	-0.857	0.00434	Mapk10	MAPK10	-3.256	3.18e-19	mitogen-activated protein kinase 10
mmu-miR-193b-3p	-0.857	0.00434	Il17rd	IL17RD	-0.922	2.96e-18	interleukin 17 receptor D
mmu-miR-193b-3p	-0.857	0.00434	Icos	ICOS	1.108	1.59e-09	inducible T cell costimulator
mmu-miR-193b-3p	-0.857	0.00434	H2-Oa	HLA-DOA	1.367	4.73e-10	major histocompatibility complex, class II, DO alpha
mmu-miR-486b-3p	-0.881	0.0199	Vdr	VDR	1.401	4.89e-47	vitamin D receptor
mmu-miR-486b-3p	-0.881	0.0199	Tubb5	TUBB	0.628	4.01e-13	tubulin beta class I
mmu-miR-486b-3p	-0.881	0.0199	Tnfrsf4	TNFRSF4	2.147	2.47e-28	TNF receptor superfamily member 4
mmu-miR-486b-3p	-0.881	0.0199	Tnfrsf13c	TNFRSF13C	1.825	5.5e-19	TNF receptor superfamily member 13C
mmu-miR-486b-3p	-0.881	0.0199	Tgfb1	TGFB1	0.628	2.18e-16	transforming growth factor beta 1
mmu-miR-486b-3p	-0.881	0.0199	Sfn	SFN	1.05	1.68e-11	stratifin
mmu-miR-486b-3p	-0.881	0.0199	Rhog	RHOG	0.59	2.3e-14	ras homolog family member G
mmu-miR-486b-3p	-0.881	0.0199	Prr5	PRR5	1.261	1.77e-18	proline rich 5
mmu-miR-486b-3p	-0.881	0.0199	Prkce	PRKCE	-0.73	7.29e-14	protein kinase C epsilon
mmu-miR-486b-3p	-0.881	0.0199	Ppp2r2c	PPP2R2C	-1.26	2.26e-07	protein phosphatase 2 regulatory subunit Bgamma
mmu-miR-486b-3p	-0.881	0.0199	Pld3	PLD3	1.197	1.46e-39	phospholipase D family member 3
mmu-miR-486b-3p	-0.881	0.0199	Pik3c2b	PIK3C2B	0.927	6.3e-33	phosphatidylinositol-4-phosphate 3-kinase catalytic subunit type 2 beta
mmu-miR-486b-3p	-0.881	0.0199	Pak6	PAK6	0.759	9.27e-15	p21 (RAC1) activated kinase 6
mmu-miR-486b-3p	-0.881	0.0199	Nkx2-5	NKX2-5	-2.252	5.24e-05	NK2 homeobox 5
mmu-miR-486b-3p	-0.881	0.0199	Mapk13	MAPK13	1.595	1.95e-57	mitogen-activated protein kinase 13
mmu-miR-486b-3p	-0.881	0.0199	Itgb2	ITGB2	1.178	4.46e-28	integrin subunit beta 2
mmu-miR-486b-3p	-0.881	0.0199	Itga11	ITGA11	-1.12	3.38e-06	integrin subunit alpha 11
mmu-miR-486b-3p	-0.881	0.0199	Il7r	IL7R	0.83	1.45e-09	interleukin 7 receptor
mmu-miR-486b-3p	-0.881	0.0199	Il31ra	IL31RA	3.635	2.91e-23	interleukin 31 receptor A
mmu-miR-486b-3p	-0.881	0.0199	Il24	IL24	3.707	0.00725	interleukin 24
mmu-miR-486b-3p	-0.881	0.0199	Il21r	IL21R	1.564	1.89e-16	interleukin 21 receptor
mmu-miR-486b-3p	-0.881	0.0199	Il17rd	IL17RD	-0.922	2.96e-18	interleukin 17 receptor D
mmu-miR-486b-3p	-0.881	0.0199	Il12rb2	IL12RB2	-0.972	4.14e-09	interleukin 12 receptor subunit beta 2
mmu-miR-486b-3p	-0.881	0.0199	H2-Eb1	HLA-DRB5	1.544	8.89e-59	major histocompatibility complex, class II, DR beta 5
mmu-miR-486b-3p	-0.881	0.0199	ENSMUSG00000036322	HLA-DRA	1.272	1.51e-41	major histocompatibility complex, class II, DR alpha
mmu-miR-486b-3p	-0.881	0.0199	Dll4	DLL4	-0.605	7.51e-07	delta like canonical Notch ligand 4
mmu-miR-486b-3p	-0.881	0.0199	Cish	CISH	1.343	1.67e-46	cytokine inducible SH2 containing protein
mmu-miR-486b-3p	-0.881	0.0199	Cdkn1a	CDKN1A	0.685	4.5e-05	cyclin dependent kinase inhibitor 1A
mmu-miR-486b-3p	-0.881	0.0199	Cd86	CD86	0.662	1.04e-09	CD86 molecule
mmu-miR-486b-3p	-0.881	0.0199	Cd79a	CD79A	1.351	4.18e-12	CD79a molecule
mmu-miR-486b-3p	-0.881	0.0199	Bmpr2	BMPR2	-0.87	3.5e-13	bone morphogenetic protein receptor type 2
mmu-miR-486b-3p	-0.881	0.0199	Arpc4	ARPC4	0.619	2.58e-18	actin related protein 2/3 complex subunit 4
mmu-miR-486b-3p	-0.881	0.0199	Abl1	ABL1	-0.752	7.18e-21	ABL proto-oncogene 1, non-receptor tyrosine kinase
mmu-miR-193b-5p	-0.904	0.0267	Syk	SYK	0.594	9.62e-09	spleen associated tyrosine kinase
mmu-miR-193b-5p	-0.904	0.0267	Smad6	SMAD6	-0.66	1.71e-05	SMAD family member 6
mmu-miR-193b-5p	-0.904	0.0267	Mylk3	MYLK3	-1.888	1.16e-14	myosin light chain kinase 3
mmu-miR-193b-5p	-0.904	0.0267	Il7r	IL7R	0.83	1.45e-09	interleukin 7 receptor
mmu-miR-193b-5p	-0.904	0.0267	Il23r	IL23R	-1.767	1.05e-07	interleukin 23 receptor
mmu-miR-193b-5p	-0.904	0.0267	Foxp3	FOXP3	1.001	6.5e-09	forkhead box P3
mmu-miR-193b-5p	-0.904	0.0267	Csf2ra	CSF2RA	1.256	2.57e-45	colony stimulating factor 2 receptor subunit alpha
mmu-miR-193b-5p	-0.904	0.0267	Ccr1	CCR1	1.582	2.75e-32	C-C motif chemokine receptor 1
mmu-miR-3097-5p	-0.908	0.00302	Prr5	PRR5	1.261	1.77e-18	proline rich 5
mmu-miR-3097-5p	-0.908	0.00302	Mprip	MPRIP	-0.676	8.39e-15	myosin phosphatase Rho interacting protein
mmu-miR-3097-5p	-0.908	0.00302	Mapk10	MAPK10	-3.256	3.18e-19	mitogen-activated protein kinase 10
mmu-miR-3097-5p	-0.908	0.00302	Itga1	ITGA1	-0.827	6.18e-15	integrin subunit alpha 1
mmu-miR-3097-5p	-0.908	0.00302	Il27ra	IL27RA	0.64	8.89e-07	interleukin 27 receptor subunit alpha
mmu-miR-3097-5p	-0.908	0.00302	Il17a	IL17A	2.656	0.000557	interleukin 17A
mmu-miR-3097-5p	-0.908	0.00302	Il10	IL10	3.443	1.2e-24	interleukin 10
mmu-miR-3097-5p	-0.908	0.00302	Cd3g	CD3G	0.645	5.56e-07	CD3g molecule
mmu-miR-3097-5p	-0.908	0.00302	Cav1	CAV1	-0.602	4.44e-12	caveolin 1
mmu-miR-1668	-0.913	6.01e-07	Syk	SYK	0.594	9.62e-09	spleen associated tyrosine kinase
mmu-miR-1668	-0.913	6.01e-07	Rps15a	RPS15A	0.804	6.56e-16	ribosomal protein S15a
mmu-miR-1668	-0.913	6.01e-07	Prr5l	PRR5L	-0.682	9.41e-14	proline rich 5 like
mmu-miR-1668	-0.913	6.01e-07	Prg2	PRG2	6.365	7.4e-96	proteoglycan 2, pro eosinophil major basic protein
mmu-miR-1668	-0.913	6.01e-07	Pak3	PAK3	-0.847	0.00134	p21 (RAC1) activated kinase 3
mmu-miR-1668	-0.913	6.01e-07	Hgf	HGF	-2.256	1.92e-37	hepatocyte growth factor
mmu-miR-1668	-0.913	6.01e-07	Arpc3	ARPC3	0.679	2.31e-15	actin related protein 2/3 complex subunit 3
mmu-miR-384-5p	-0.964	0.0305	Tnfsf13b	TNFSF13B	1.552	2.48e-41	TNF superfamily member 13b
mmu-miR-384-5p	-0.964	0.0305	Socs1	SOCS1	2.639	8.21e-63	suppressor of cytokine signaling 1
mmu-miR-384-5p	-0.964	0.0305	Rora	RORA	-0.811	1.14e-20	RAR related orphan receptor A
mmu-miR-384-5p	-0.964	0.0305	Rap2b	RAP2B	0.594	2.03e-12	RAP2B, member of RAS oncogene family
mmu-miR-384-5p	-0.964	0.0305	Nfat5	NFAT5	-0.981	1.96e-32	nuclear factor of activated T cells 5
mmu-miR-384-5p	-0.964	0.0305	Itga8	ITGA8	-1.801	1.93e-34	integrin subunit alpha 8
mmu-miR-384-5p	-0.964	0.0305	Itga6	ITGA6	-0.636	3.8e-12	integrin subunit alpha 6
mmu-miR-384-5p	-0.964	0.0305	Itga2	ITGA2	-0.628	4.5e-11	integrin subunit alpha 2
mmu-miR-384-5p	-0.964	0.0305	Il2ra	IL2RA	0.934	8.07e-09	interleukin 2 receptor subunit alpha
mmu-miR-384-5p	-0.964	0.0305	Fcer1g	FCER1G	1.03	9.96e-16	Fc fragment of IgE receptor Ig
mmu-miR-384-5p	-0.964	0.0305	Dll4	DLL4	-0.605	7.51e-07	delta like canonical Notch ligand 4
mmu-miR-384-5p	-0.964	0.0305	Cd80	CD80	1.466	3.54e-13	CD80 molecule
mmu-miR-384-5p	-0.964	0.0305	Abl1	ABL1	-0.752	7.18e-21	ABL proto-oncogene 1, non-receptor tyrosine kinase
mmu-miR-6540-5p	-0.965	0.000241	Tubb6	TUBB6	0.959	6.28e-26	tubulin beta 6 class V
mmu-miR-6540-5p	-0.965	0.000241	Tgfbr3	TGFBR3	-0.941	6.41e-25	transforming growth factor beta receptor 3
mmu-miR-6540-5p	-0.965	0.000241	Rictor	RICTOR	-0.591	2.13e-12	RPTOR independent companion of MTOR complex 2
mmu-miR-6540-5p	-0.965	0.000241	Rhog	RHOG	0.59	2.3e-14	ras homolog family member G
mmu-miR-6540-5p	-0.965	0.000241	Pik3c2a	PIK3C2A	-0.617	8.88e-16	phosphatidylinositol-4-phosphate 3-kinase catalytic subunit type 2 alpha
mmu-miR-6540-5p	-0.965	0.000241	Mapk10	MAPK10	-3.256	3.18e-19	mitogen-activated protein kinase 10
mmu-miR-6540-5p	-0.965	0.000241	Il5	IL5	4.053	9.77e-22	interleukin 5
mmu-miR-6540-5p	-0.965	0.000241	Il12rb2	IL12RB2	-0.972	4.14e-09	interleukin 12 receptor subunit beta 2
mmu-miR-6540-5p	-0.965	0.000241	Il10rb	IL10RB	0.597	2.09e-16	interleukin 10 receptor subunit beta
mmu-miR-6540-5p	-0.965	0.000241	F2rl2	F2RL2	0.691	0.000227	coagulation factor II thrombin receptor like 2
mmu-miR-6540-5p	-0.965	0.000241	Cdkn1a	CDKN1A	0.685	4.5e-05	cyclin dependent kinase inhibitor 1A
mmu-miR-6540-5p	-0.965	0.000241	Ccl12	CCL2	2.999	1.11e-58	C-C motif chemokine ligand 2
mmu-miR-6540-5p	-0.965	0.000241	Cav1	CAV1	-0.602	4.44e-12	caveolin 1
mmu-miR-6540-5p	-0.965	0.000241	Capn9	CAPN9	6.131	1.44e-60	calpain 9
mmu-miR-6540-5p	-0.965	0.000241	Akt3	AKT3	-1.104	1.57e-33	AKT serine/threonine kinase 3
mmu-miR-195b	-0.991	1.7e-08	Vegfd	VEGFD	-1.188	1.25e-31	vascular endothelial growth factor D
mmu-miR-195b	-0.991	1.7e-08	Vegfa	VEGFA	-1.099	1.21e-32	vascular endothelial growth factor A
mmu-miR-195b	-0.991	1.7e-08	Tnfsf13b	TNFSF13B	1.552	2.48e-41	TNF superfamily member 13b
mmu-miR-195b	-0.991	1.7e-08	Tgfbr3	TGFBR3	-0.941	6.41e-25	transforming growth factor beta receptor 3
mmu-miR-195b	-0.991	1.7e-08	Spi1	SPI1	1.135	3.33e-35	Spi-1 proto-oncogene
mmu-miR-195b	-0.991	1.7e-08	Sos2	SOS2	-0.696	1.58e-17	SOS Ras/Rho guanine nucleotide exchange factor 2
mmu-miR-195b	-0.991	1.7e-08	Smurf2	SMURF2	-0.967	2.04e-22	SMAD specific E3 ubiquitin protein ligase 2
mmu-miR-195b	-0.991	1.7e-08	Rora	RORA	-0.811	1.14e-20	RAR related orphan receptor A
mmu-miR-195b	-0.991	1.7e-08	Prkab2	PRKAB2	-0.876	5e-17	protein kinase AMP-activated non-catalytic subunit beta 2
mmu-miR-195b	-0.991	1.7e-08	Pim1	PIM1	2.058	5.93e-65	Pim-1 proto-oncogene, serine/threonine kinase
mmu-miR-195b	-0.991	1.7e-08	Itga2	ITGA2	-0.628	4.5e-11	integrin subunit alpha 2
mmu-miR-195b	-0.991	1.7e-08	Irf4	IRF4	2.707	1.28e-77	interferon regulatory factor 4
mmu-miR-195b	-0.991	1.7e-08	Inpp5j	INPP5J	2.089	1.18e-21	inositol polyphosphate-5-phosphatase J
mmu-miR-195b	-0.991	1.7e-08	Il7r	IL7R	0.83	1.45e-09	interleukin 7 receptor
mmu-miR-195b	-0.991	1.7e-08	Il10rb	IL10RB	0.597	2.09e-16	interleukin 10 receptor subunit beta
mmu-miR-195b	-0.991	1.7e-08	Ifngr2	IFNGR2	1.291	4.52e-60	interferon gamma receptor 2
mmu-miR-195b	-0.991	1.7e-08	Ifng	IFNG	0.91	0.00276	interferon gamma
mmu-miR-195b	-0.991	1.7e-08	Icos	ICOS	1.108	1.59e-09	inducible T cell costimulator
mmu-miR-195b	-0.991	1.7e-08	Hsp90b1	HSP90B1	1.24	8.96e-28	heat shock protein 90 beta family member 1
mmu-miR-195b	-0.991	1.7e-08	Hmox1	HMOX1	1.81	2.35e-39	heme oxygenase 1
mmu-miR-195b	-0.991	1.7e-08	H2-Aa	HLA-DQA1	1.383	6.01e-50	major histocompatibility complex, class II, DQ alpha 1
mmu-miR-195b	-0.991	1.7e-08	Ghr	GHR	-0.811	2.02e-23	growth hormone receptor
mmu-miR-195b	-0.991	1.7e-08	Cd80	CD80	1.466	3.54e-13	CD80 molecule
mmu-miR-195b	-0.991	1.7e-08	Cd40	CD40	0.812	2.91e-20	CD40 molecule
mmu-miR-195b	-0.991	1.7e-08	Arhgap5	ARHGAP5	-1.007	2.12e-27	Rho GTPase activating protein 5
mmu-miR-195b	-0.991	1.7e-08	Akt3	AKT3	-1.104	1.57e-33	AKT serine/threonine kinase 3
mmu-miR-195b	-0.991	1.7e-08	Acvr2b	ACVR2B	-1.312	2.14e-17	activin A receptor type 2B
mmu-miR-195b	-0.991	1.7e-08	Acvr2a	ACVR2A	-0.606	2.17e-13	activin A receptor type 2A
mmu-miR-33-3p	-0.995	6.83e-05	Tslp	TSLP	-0.583	4.52e-05	thymic stromal lymphopoietin
mmu-miR-33-3p	-0.995	6.83e-05	H2-Ab1	HLA-DQB1	1.59	2.48e-62	major histocompatibility complex, class II, DQ beta 1
mmu-miR-33-3p	-0.995	6.83e-05	Ccr8	CCR8	1.357	2.17e-08	C-C motif chemokine receptor 8
mmu-miR-33-3p	-0.995	6.83e-05	Ccl12	CCL2	2.999	1.11e-58	C-C motif chemokine ligand 2
mmu-miR-1a-3p	-1.056	3.17e-06	Tslp	TSLP	-0.583	4.52e-05	thymic stromal lymphopoietin
mmu-miR-1a-3p	-1.056	3.17e-06	Rps12	RPS12	0.839	5.12e-09	ribosomal protein S12
mmu-miR-1a-3p	-1.056	3.17e-06	Prkce	PRKCE	-0.73	7.29e-14	protein kinase C epsilon
mmu-miR-1a-3p	-1.056	3.17e-06	Ppp2r2b	PPP2R2B	-0.761	9.61e-07	protein phosphatase 2 regulatory subunit Bbeta
mmu-miR-1a-3p	-1.056	3.17e-06	Pik3c2a	PIK3C2A	-0.617	8.88e-16	phosphatidylinositol-4-phosphate 3-kinase catalytic subunit type 2 alpha
mmu-miR-1a-3p	-1.056	3.17e-06	Hsp90b1	HSP90B1	1.24	8.96e-28	heat shock protein 90 beta family member 1
mmu-miR-1a-3p	-1.056	3.17e-06	Ccl12	CCL2	2.999	1.11e-58	C-C motif chemokine ligand 2
mmu-miR-1a-3p	-1.056	3.17e-06	Arpc3	ARPC3	0.679	2.31e-15	actin related protein 2/3 complex subunit 3
mmu-miR-1a-3p	-1.056	3.17e-06	Actb	ACTB	0.821	2.13e-20	actin beta
mmu-miR-1943-5p	-1.074	0.000277	Tnfsf13b	TNFSF13B	1.552	2.48e-41	TNF superfamily member 13b
mmu-miR-1943-5p	-1.074	0.000277	Tnfrsf13c	TNFRSF13C	1.825	5.5e-19	TNF receptor superfamily member 13C
mmu-miR-1943-5p	-1.074	0.000277	Sfn	SFN	1.05	1.68e-11	stratifin
mmu-miR-1943-5p	-1.074	0.000277	Rhoc	RHOC	0.675	4.36e-19	ras homolog family member C
mmu-miR-1943-5p	-1.074	0.000277	Rac2	RAC2	0.932	1.88e-16	Rac family small GTPase 2
mmu-miR-1943-5p	-1.074	0.000277	Prg2	PRG2	6.365	7.4e-96	proteoglycan 2, pro eosinophil major basic protein
mmu-miR-1943-5p	-1.074	0.000277	Pmepa1	PMEPA1	1.283	5.63e-47	prostate transmembrane protein, androgen induced 1
mmu-miR-1943-5p	-1.074	0.000277	Pim1	PIM1	2.058	5.93e-65	Pim-1 proto-oncogene, serine/threonine kinase
mmu-miR-1943-5p	-1.074	0.000277	Pik3c2b	PIK3C2B	0.927	6.3e-33	phosphatidylinositol-4-phosphate 3-kinase catalytic subunit type 2 beta
mmu-miR-1943-5p	-1.074	0.000277	Pak6	PAK6	0.759	9.27e-15	p21 (RAC1) activated kinase 6
mmu-miR-1943-5p	-1.074	0.000277	Nme1	NME1	1.502	1.92e-30	NME/NM23 nucleoside diphosphate kinase 1
mmu-miR-1943-5p	-1.074	0.000277	Nfat5	NFAT5	-0.981	1.96e-32	nuclear factor of activated T cells 5
mmu-miR-1943-5p	-1.074	0.000277	Mapt	MAPT	-0.781	6.98e-11	microtubule associated protein tau
mmu-miR-1943-5p	-1.074	0.000277	Mapk13	MAPK13	1.595	1.95e-57	mitogen-activated protein kinase 13
mmu-miR-1943-5p	-1.074	0.000277	Lta	LTA	1.372	5.81e-08	lymphotoxin alpha
mmu-miR-1943-5p	-1.074	0.000277	Itga8	ITGA8	-1.801	1.93e-34	integrin subunit alpha 8
mmu-miR-1943-5p	-1.074	0.000277	Itga11	ITGA11	-1.12	3.38e-06	integrin subunit alpha 11
mmu-miR-1943-5p	-1.074	0.000277	Il24	IL24	3.707	0.00725	interleukin 24
mmu-miR-1943-5p	-1.074	0.000277	Il17rd	IL17RD	-0.922	2.96e-18	interleukin 17 receptor D
mmu-miR-1943-5p	-1.074	0.000277	Il10	IL10	3.443	1.2e-24	interleukin 10
mmu-miR-1943-5p	-1.074	0.000277	Fcer1g	FCER1G	1.03	9.96e-16	Fc fragment of IgE receptor Ig
mmu-miR-1943-5p	-1.074	0.000277	Epx	EPX	7.02	9.26e-21	eosinophil peroxidase
mmu-miR-1943-5p	-1.074	0.000277	Cd79a	CD79A	1.351	4.18e-12	CD79a molecule
mmu-miR-1943-5p	-1.074	0.000277	Cd3g	CD3G	0.645	5.56e-07	CD3g molecule
mmu-miR-1943-5p	-1.074	0.000277	Ccr5	CCR5	2.438	2.2e-100	C-C motif chemokine receptor 5
mmu-miR-1943-5p	-1.074	0.000277	Arpc4	ARPC4	0.619	2.58e-18	actin related protein 2/3 complex subunit 4
mmu-miR-130a-3p	-1.092	0	Sos2	SOS2	-0.696	1.58e-17	SOS Ras/Rho guanine nucleotide exchange factor 2
mmu-miR-130a-3p	-1.092	0	S1pr1	S1PR1	-0.625	2.47e-07	sphingosine-1-phosphate receptor 1
mmu-miR-130a-3p	-1.092	0	Runx3	RUNX3	0.814	9.25e-08	RUNX family transcription factor 3
mmu-miR-130a-3p	-1.092	0	Rps15a	RPS15A	0.804	6.56e-16	ribosomal protein S15a
mmu-miR-130a-3p	-1.092	0	Pmepa1	PMEPA1	1.283	5.63e-47	prostate transmembrane protein, androgen induced 1
mmu-miR-130a-3p	-1.092	0	Plcl2	PLCL2	0.633	1.15e-08	phospholipase C like 2
mmu-miR-130a-3p	-1.092	0	Pik3c2a	PIK3C2A	-0.617	8.88e-16	phosphatidylinositol-4-phosphate 3-kinase catalytic subunit type 2 alpha
mmu-miR-130a-3p	-1.092	0	Pdgfra	PDGFRA	-0.71	4.48e-08	platelet derived growth factor receptor alpha
mmu-miR-130a-3p	-1.092	0	Pak6	PAK6	0.759	9.27e-15	p21 (RAC1) activated kinase 6
mmu-miR-130a-3p	-1.092	0	Itgb8	ITGB8	0.946	7.72e-09	integrin subunit beta 8
mmu-miR-130a-3p	-1.092	0	Inhba	INHBA	2.051	7.47e-20	inhibin subunit beta A
mmu-miR-130a-3p	-1.092	0	Il10rb	IL10RB	0.597	2.09e-16	interleukin 10 receptor subunit beta
mmu-miR-130a-3p	-1.092	0	H2-Eb1	HLA-DRB5	1.544	8.89e-59	major histocompatibility complex, class II, DR beta 5
mmu-miR-130a-3p	-1.092	0	Clip1	CLIP1	-0.648	2.11e-16	CAP-Gly domain containing linker protein 1
mmu-miR-130a-3p	-1.092	0	Cdkn1a	CDKN1A	0.685	4.5e-05	cyclin dependent kinase inhibitor 1A
mmu-miR-130a-3p	-1.092	0	Bmpr2	BMPR2	-0.87	3.5e-13	bone morphogenetic protein receptor type 2
mmu-miR-203b-3p	-1.117	0.00842	Tubb1	TUBB1	-1.632	3.65e-08	tubulin beta 1 class VI
mmu-miR-203b-3p	-1.117	0.00842	Prkch	PRKCH	-0.596	3.51e-11	protein kinase C eta
mmu-miR-203b-3p	-1.117	0.00842	Pdgfc	PDGFC	1.747	2.77e-39	platelet derived growth factor C
mmu-miR-133a-5p	-1.179	7.62e-05	Ttn	TTN	-3.122	3.04e-38	titin
mmu-miR-133a-5p	-1.179	7.62e-05	Spi1	SPI1	1.135	3.33e-35	Spi-1 proto-oncogene
mmu-miR-133a-5p	-1.179	7.62e-05	Rps15a	RPS15A	0.804	6.56e-16	ribosomal protein S15a
mmu-miR-133a-5p	-1.179	7.62e-05	Ptgdr2	PTGDR2	-0.85	0.00144	prostaglandin D2 receptor 2
mmu-miR-133a-5p	-1.179	7.62e-05	Prkab2	PRKAB2	-0.876	5e-17	protein kinase AMP-activated non-catalytic subunit beta 2
mmu-miR-133a-5p	-1.179	7.62e-05	Ppp3r2	PPP3R2	0.876	0.000285	protein phosphatase 3 regulatory subunit B, beta
mmu-miR-133a-5p	-1.179	7.62e-05	Pak3	PAK3	-0.847	0.00134	p21 (RAC1) activated kinase 3
mmu-miR-133a-5p	-1.179	7.62e-05	Nfil3	NFIL3	1.702	1.35e-29	nuclear factor, interleukin 3 regulated
mmu-miR-133a-5p	-1.179	7.62e-05	Ccr5	CCR5	2.438	2.2e-100	C-C motif chemokine receptor 5
mmu-miR-133a-5p	-1.179	7.62e-05	Acvr2b	ACVR2B	-1.312	2.14e-17	activin A receptor type 2B
mmu-miR-133a-5p	-1.179	7.62e-05	Actr3	ACTR3	0.583	1.99e-11	actin related protein 3
mmu-miR-1247-5p	-1.259	0.00881	Tnfrsf4	TNFRSF4	2.147	2.47e-28	TNF receptor superfamily member 4
mmu-miR-1247-5p	-1.259	0.00881	Tnfrsf13c	TNFRSF13C	1.825	5.5e-19	TNF receptor superfamily member 13C
mmu-miR-1247-5p	-1.259	0.00881	Plcl2	PLCL2	0.633	1.15e-08	phospholipase C like 2
mmu-miR-1247-5p	-1.259	0.00881	Cd79b	CD79B	1.234	1.69e-12	CD79b molecule
mmu-miR-1a-1-5p	-1.337	0.0366	Ttn	TTN	-3.122	3.04e-38	titin
mmu-miR-1a-1-5p	-1.337	0.0366	Rps6ka6	RPS6KA6	-0.999	1.52e-10	ribosomal protein S6 kinase A6
mmu-miR-1a-1-5p	-1.337	0.0366	Mapk10	MAPK10	-3.256	3.18e-19	mitogen-activated protein kinase 10
mmu-miR-1a-1-5p	-1.337	0.0366	Il6	IL6	1.26	3.79e-05	interleukin 6
mmu-miR-1a-1-5p	-1.337	0.0366	Il17a	IL17A	2.656	0.000557	interleukin 17A
mmu-miR-1a-1-5p	-1.337	0.0366	H2-Aa	HLA-DQA1	1.383	6.01e-50	major histocompatibility complex, class II, DQ alpha 1
mmu-miR-1a-1-5p	-1.337	0.0366	Ccr4	CCR4	0.995	0.000185	C-C motif chemokine receptor 4
mmu-miR-1a-1-5p	-1.337	0.0366	Agtr1a	AGTR1	-0.844	2.32e-09	angiotensin II receptor type 1
mmu-miR-383-5p	-1.345	0.00331	Vegfa	VEGFA	-1.099	1.21e-32	vascular endothelial growth factor A
mmu-miR-383-5p	-1.345	0.00331	Sos2	SOS2	-0.696	1.58e-17	SOS Ras/Rho guanine nucleotide exchange factor 2
mmu-miR-383-5p	-1.345	0.00331	Rps6	RPS6	0.628	9.7e-13	ribosomal protein S6
mmu-miR-383-5p	-1.345	0.00331	Mapk10	MAPK10	-3.256	3.18e-19	mitogen-activated protein kinase 10
mmu-miR-383-5p	-1.345	0.00331	Lta	LTA	1.372	5.81e-08	lymphotoxin alpha
mmu-miR-383-5p	-1.345	0.00331	Il17rd	IL17RD	-0.922	2.96e-18	interleukin 17 receptor D
mmu-miR-383-5p	-1.345	0.00331	Il17a	IL17A	2.656	0.000557	interleukin 17A
mmu-miR-383-5p	-1.345	0.00331	H2-Oa	HLA-DOA	1.367	4.73e-10	major histocompatibility complex, class II, DO alpha
mmu-miR-133a-3p	-1.418	8.4e-12	Tubb1	TUBB1	-1.632	3.65e-08	tubulin beta 1 class VI
mmu-miR-133a-3p	-1.418	8.4e-12	Tgfb2	TGFB2	-0.754	5.08e-13	transforming growth factor beta 2
mmu-miR-133a-3p	-1.418	8.4e-12	Prkcb	PRKCB	0.644	1.83e-05	protein kinase C beta
mmu-miR-133a-3p	-1.418	8.4e-12	Ppp3r2	PPP3R2	0.876	0.000285	protein phosphatase 3 regulatory subunit B, beta
mmu-miR-133a-3p	-1.418	8.4e-12	Plcl2	PLCL2	0.633	1.15e-08	phospholipase C like 2
mmu-miR-133a-3p	-1.418	8.4e-12	Pik3c2a	PIK3C2A	-0.617	8.88e-16	phosphatidylinositol-4-phosphate 3-kinase catalytic subunit type 2 alpha
mmu-miR-133a-3p	-1.418	8.4e-12	Inhba	INHBA	2.051	7.47e-20	inhibin subunit beta A
mmu-miR-133a-3p	-1.418	8.4e-12	H2-Oa	HLA-DOA	1.367	4.73e-10	major histocompatibility complex, class II, DO alpha
mmu-miR-133a-3p	-1.418	8.4e-12	Cd86	CD86	0.662	1.04e-09	CD86 molecule
mmu-miR-133a-3p	-1.418	8.4e-12	Ccr3	CCR3	3.542	1.1e-84	C-C motif chemokine receptor 3
mmu-miR-133a-3p	-1.418	8.4e-12	Cav1	CAV1	-0.602	4.44e-12	caveolin 1
mmu-miR-499-5p	-1.452	6.66e-08	Timd4	TIMD4	0.741	0.00142	T cell immunoglobulin and mucin domain containing 4
mmu-miR-499-5p	-1.452	6.66e-08	Sos2	SOS2	-0.696	1.58e-17	SOS Ras/Rho guanine nucleotide exchange factor 2
mmu-miR-499-5p	-1.452	6.66e-08	Itgb8	ITGB8	0.946	7.72e-09	integrin subunit beta 8
mmu-miR-499-5p	-1.452	6.66e-08	Il33	IL33	2.003	8.67e-87	interleukin 33
mmu-miR-499-5p	-1.452	6.66e-08	Il1r2	IL1R2	1.484	2.31e-10	interleukin 1 receptor type 2
mmu-miR-499-5p	-1.452	6.66e-08	Gata3	GATA3	0.738	6.19e-09	GATA binding protein 3
mmu-miR-499-5p	-1.452	6.66e-08	Cdkn1a	CDKN1A	0.685	4.5e-05	cyclin dependent kinase inhibitor 1A
mmu-miR-122-5p	-1.513	3.75e-06	Tuba1c	TUBA1C	1.399	2.23e-48	tubulin alpha 1c
mmu-miR-122-5p	-1.513	3.75e-06	Timd4	TIMD4	0.741	0.00142	T cell immunoglobulin and mucin domain containing 4
mmu-miR-122-5p	-1.513	3.75e-06	Smurf2	SMURF2	-0.967	2.04e-22	SMAD specific E3 ubiquitin protein ligase 2
mmu-miR-122-5p	-1.513	3.75e-06	Rps15a	RPS15A	0.804	6.56e-16	ribosomal protein S15a
mmu-miR-122-5p	-1.513	3.75e-06	Il22ra2	IL22RA2	-1.469	2.71e-09	interleukin 22 receptor subunit alpha 2
mmu-miR-122-5p	-1.513	3.75e-06	Il17a	IL17A	2.656	0.000557	interleukin 17A
mmu-miR-122-5p	-1.513	3.75e-06	Bcl2a1b	BCL2A1	1.744	1.28e-64	BCL2 related protein A1
mmu-miR-122-5p	-1.513	3.75e-06	Akt3	AKT3	-1.104	1.57e-33	AKT serine/threonine kinase 3
mmu-miR-344d-3p	-1.525	2.74e-09	Tnfsf11	TNFSF11	1.485	4.89e-09	TNF superfamily member 11
mmu-miR-7010-3p	-1.72	0.0209	Rps6ka2	RPS6KA2	-0.759	2.35e-15	ribosomal protein S6 kinase A2
mmu-miR-7010-3p	-1.72	0.0209	Rap2b	RAP2B	0.594	2.03e-12	RAP2B, member of RAS oncogene family
mmu-miR-7010-3p	-1.72	0.0209	Ptger4	PTGER4	1.093	1.75e-26	prostaglandin E receptor 4
mmu-miR-7010-3p	-1.72	0.0209	Prkch	PRKCH	-0.596	3.51e-11	protein kinase C eta
mmu-miR-7010-3p	-1.72	0.0209	Ppp3r2	PPP3R2	0.876	0.000285	protein phosphatase 3 regulatory subunit B, beta
mmu-miR-7010-3p	-1.72	0.0209	Nfkbib	NFKBIB	0.633	2.26e-11	NFKB inhibitor beta
mmu-miR-7010-3p	-1.72	0.0209	Irf4	IRF4	2.707	1.28e-77	interferon regulatory factor 4
mmu-miR-7010-3p	-1.72	0.0209	Il2ra	IL2RA	0.934	8.07e-09	interleukin 2 receptor subunit alpha
mmu-miR-7010-3p	-1.72	0.0209	Il21r	IL21R	1.564	1.89e-16	interleukin 21 receptor
mmu-miR-7010-3p	-1.72	0.0209	Gfi1	GFI1	1.79	4.91e-15	growth factor independent 1 transcriptional repressor
mmu-miR-208a-3p	-1.95	4.32e-09	Tubb5	TUBB	0.628	4.01e-13	tubulin beta class I
mmu-miR-208a-3p	-1.95	4.32e-09	Sos2	SOS2	-0.696	1.58e-17	SOS Ras/Rho guanine nucleotide exchange factor 2
mmu-miR-208a-3p	-1.95	4.32e-09	Itgb8	ITGB8	0.946	7.72e-09	integrin subunit beta 8
mmu-miR-208a-3p	-1.95	4.32e-09	Itga6	ITGA6	-0.636	3.8e-12	integrin subunit alpha 6
mmu-miR-208a-3p	-1.95	4.32e-09	Gata3	GATA3	0.738	6.19e-09	GATA binding protein 3
mmu-miR-208a-3p	-1.95	4.32e-09	Cdkn1a	CDKN1A	0.685	4.5e-05	cyclin dependent kinase inhibitor 1A
mmu-miR-208a-5p	-2.171	1.4e-12	Rora	RORA	-0.811	1.14e-20	RAR related orphan receptor A
mmu-miR-208a-5p	-2.171	1.4e-12	Ghr	GHR	-0.811	2.02e-23	growth hormone receptor
mmu-miR-448-3p	-2.681	0	Il22ra2	IL22RA2	-1.469	2.71e-09	interleukin 22 receptor subunit alpha 2
mmu-miR-448-3p	-2.681	0	Dll4	DLL4	-0.605	7.51e-07	delta like canonical Notch ligand 4
mmu-miR-448-3p	-2.681	0	Cd40	CD40	0.812	2.91e-20	CD40 molecule
mmu-miR-448-3p	-2.681	0	Ccr5	CCR5	2.438	2.2e-100	C-C motif chemokine receptor 5
mmu-miR-1298-5p	-2.761	0	Ghr	GHR	-0.811	2.02e-23	growth hormone receptor
mmu-miR-1298-3p	-3.143	0	Smad6	SMAD6	-0.66	1.71e-05	SMAD family member 6
mmu-miR-1298-3p	-3.143	0	Runx3	RUNX3	0.814	9.25e-08	RUNX family transcription factor 3
mmu-miR-1298-3p	-3.143	0	Ptger4	PTGER4	1.093	1.75e-26	prostaglandin E receptor 4
mmu-miR-1298-3p	-3.143	0	Prr5l	PRR5L	-0.682	9.41e-14	proline rich 5 like
mmu-miR-1298-3p	-3.143	0	Mapk10	MAPK10	-3.256	3.18e-19	mitogen-activated protein kinase 10
mmu-miR-1298-3p	-3.143	0	H2-Aa	HLA-DQA1	1.383	6.01e-50	major histocompatibility complex, class II, DQ alpha 1
mmu-miR-1298-3p	-3.143	0	Gfi1	GFI1	1.79	4.91e-15	growth factor independent 1 transcriptional repressor
mmu-miR-1298-3p	-3.143	0	Cd80	CD80	1.466	3.54e-13	CD80 molecule
